# Supplementary material for: Regulation of alternative splicing by retrograde and light signals converges to control chloroplast proteins
Source: Front Plant Sci. 2023 Feb 10;14:1097127. doi: 10.3389/fpls.2023.1097127 (PMC9950775; doi:10.3389/fpls.2023.1097127)
Supplement: Supplementary Table 1 — List of genes whose mRNA levels are differentially regulated by norflurazon in wild-type seedlings. Columns indicate the gene locus, name and expression values (cRPKMs) in 5-day-old wild-type (WT) and gun1 seedlings treated with norflurazon (NF) and untreated WTs. See Material and Methods for details on cRPKM values. [file Table_1.xlsx]

## Sheet: Supplemental Table
List of genes whose mRNA levels are differentially regulated by norflurazon in wild-type seedlings
LOCUS	GENE	Norflurazon regulation	Seedlings_5d_WL_WT_control	Seedlings_5d_WL_WT_NF	Seedlings_5d_WL_gun1_NF
AT1G01030	NGA3	NF_down	5.41655	2.06881	2.5707
AT1G01080	NA	NF_down	89.076	28.5947	55.5106			Abbreviations:
AT1G01120	KCS1	NF_down	94.2796	42.8991	24.6525			d: days
AT1G01140	CIPK9	NF_down	53.0597	25.9023	46.7862			WL: white light
AT1G01340	CNGC10	NF_up	3.11508	11.6604	10.5929			NF: norflurazon
AT1G01370	HTR12	NF_down	6.03649	2.01283	2.52832
AT1G01390	UGT72B2	NF_down	8.6476	1.28848	1.79362
AT1G01420	UGT72B3	NF_down	14.7823	6.62452	6.64346
AT1G01448	NA	NF_up	9.00433	23.1183	20.9829
AT1G01470	LEA14	NF_up	36.0952	77.0701	40.4468
AT1G01520	RVE3	NF_down	18.7078	3.99281	7.63485
AT1G01640	NA	NF_up	1.84493	11.3504	4.97985
AT1G01725	NA	NF_up	9.09452	22.3863	11.8281
AT1G01780	PLIM2B	NF_up	16.0408	39.6121	25.6901
AT1G01790	KEA1	NF_down	129.985	12.8286	34.035
AT1G01820	PEX11C	NF_up	44.1262	97.3339	64.9623
AT1G01900	SBTI1.1	NF_down	6.18648	0.638177	0.259177
AT1G01990	NA	NF_down	23.4698	11.2825	33.0004
AT1G02050	PKSA	NF_up	6.42618	19.6047	9.98956
AT1G02100	NA	NF_up	31.9063	89.1747	45.3221
AT1G02205	CER1	NF_down	18.4507	6.11188	2.60436
AT1G02220	NAC003	NF_up	4.23652	14.0258	16.6117
AT1G02280	TOC33	NF_up	66.7015	194.725	197.004
AT1G02305	NA	NF_up	36.0078	124.623	61.4634
AT1G02335	GL22	NF_down	19.8317	1.75533	1.05054
AT1G02360	NA	NF_up	2.48435	6.34519	4.19599
AT1G02475	NA	NF_down	108.554	31.1279	78.7739
AT1G02610	NA	NF_up	5.72273	24.0068	17.6338
AT1G02640	BXL2	NF_up	13.962	98.5536	67.3043
AT1G02660	NA	NF_up	4.49859	33.5838	37.1382
AT1G02720	GATL5	NF_down	10.4963	4.30178	5.73713
AT1G02730	CSLD5	NF_down	15.1073	2.34247	1.75728
AT1G02780	RPL19A	NF_up	498.52	1249.48	555.699
AT1G02820	NA	NF_down	68.6733	10.2008	62.0145
AT1G02840	SR34	NF_up	78.7428	371.739	165.653
AT1G02860	BAH1	NF_up	6.88789	33.4102	24.4767
AT1G02870	NA	NF_up	19.8261	81.7193	37.101
AT1G02900	RALF1	NF_up	6.89156	32.6213	22.3149
AT1G02950	GSTF4	NF_down	12.8881	2.4434	3.7188
AT1G03055	D27	NF_down	26.1959	5.89084	15.9432
AT1G03090	MCCA	NF_up	19.3653	210.274	146.949
AT1G03130	PSAD2	NF_down	1142.95	33.4822	355.747
AT1G03140	NA	NF_up	26.0381	56.4163	47.1954
AT1G03210	NA	NF_up	11.9108	30.1913	16.1926
AT1G03220	NA	NF_up	40.9933	108.67	89.7815
AT1G03290	NA	NF_up	8.99461	23.0655	13.8563
AT1G03310	ISA2	NF_down	21.1052	6.08824	8.79968
AT1G03400	NA	NF_down	31.9316	7.94927	26.375
AT1G03410	2A6	NF_down	13.0554	5.90604	9.80503
AT1G03457	BRN2	NF_up	10.5296	26.2177	19.9787
AT1G03470	NET3A	NF_up	6.03993	26.0338	19.6874
AT1G03475	CPX1	NF_down	160.018	50.5493	114.527
AT1G03550	SCAMP2	NF_up	6.7575	33.4859	12.4236
AT1G03580	NA	NF_up	1.19763	13.5107	4.21019
AT1G03600	PSB27-1	NF_down	773.392	150.635	584.915
AT1G03630	PORC	NF_down	214.385	17.7992	51.0158
AT1G03650	NA	NF_up	3.25539	10.2124	5.97834
AT1G03680	ATHM1	NF_down	530.753	75.5998	374.732
AT1G03760	NA	NF_up	5.64655	23.237	16.0077
AT1G03770	RING1B	NF_up	3.31154	12.3176	5.23658
AT1G03780	TPX2	NF_down	7.5617	1.63497	0.858628
AT1G03820	NA	NF_down	7.67912	1.0608	0.837599
AT1G03850	GRXS13	NF_up	9.5893	42.9232	36.1191
AT1G03900	ATNAP4	NF_up	47.0326	113.133	77.3865
AT1G04080	PRP39	NF_up	39.9897	88.1768	67.8546
AT1G04250	IAA17	NF_up	40.9041	85.2296	43.7388
AT1G04290	NA	NF_down	27.4137	12.8954	25.9622
AT1G04420	NA	NF_down	133.943	50.1265	109.336
AT1G04520	CRRSP3	NF_down	26.5626	6.91099	12.033
AT1G04530	TPR4	NF_down	116.428	23.3767	75.5389
AT1G04550	IAA12	NF_down	38.4474	15.7354	22.444
AT1G04640	LIP2	NF_down	52.2458	24.2561	48.0037
AT1G04680	NA	NF_down	39.8599	6.65758	4.94062
AT1G04770	NA	NF_down	22.9537	6.15798	8.30863
AT1G04800	NA	NF_down	276.736	61.8678	25.4681
AT1G04820	TUBA4	NF_down	212.445	83.9536	46.8001
AT1G04850	NA	NF_up	45.8507	108.463	55.2751
AT1G04900	NA	NF_up	4.95392	10.7189	6.2043
AT1G04945	NA	NF_up	4.05967	8.21178	7.26245
AT1G05140	ARASP2	NF_down	80.7518	37.377	54.8475
AT1G05170	B3GALT2	NF_down	11.7185	4.57116	4.69204
AT1G05200	GLR3.4	NF_down	25.6977	12.5954	16.1354
AT1G05260	PER3	NF_up	6.38051	23.5978	20.5059
AT1G05300	ZIP5	NF_up	3.28041	8.40946	6.63892
AT1G05310	PME8	NF_down	5.59179	0.47169	1.00443
AT1G05340	NA	NF_up	4.30915	61.922	43.405
AT1G05410	NA	NF_up	8.04902	18.229	16.3051
AT1G05540	NA	NF_down	7.28243	0.319039	0.552355
AT1G05560	UGT75B1	NF_down	57.1879	8.30359	40.6652
AT1G05562	NA	NF_down	28.6331	9.45974	27.9844
AT1G05570	CALS1	NF_up	8.25172	41.9017	36.5046
AT1G05575	NA	NF_up	1.45741	10.4895	8.34571
AT1G05630	5PTASE13	NF_down	6.78963	2.52691	4.21199
AT1G05690	BT3	NF_down	9.22268	2.89326	6.15469
AT1G05810	ARA	NF_up	15.0055	31.3507	17.8845
AT1G05890	ARI5	NF_up	31.7527	90.2925	56.6628
AT1G05950	NA	NF_down	7.49164	3.62735	1.16906
AT1G06080	ADS1	NF_down	5.8306	1.86498	1.33454
AT1G06100	NA	NF_down	9.65003	0.0417973	0
AT1G06110	SKIP16	NF_up	28.0477	56.5147	35.1111
AT1G06200	NA	NF_up	34.6084	76.3814	46.3331
AT1G06240	NA	NF_down	21.5563	8.25622	21.8924
AT1G06265	NA	NF_up	3.67607	29.4385	12.5333
AT1G06360	NA	NF_down	32.0814	4.71265	1.29086
AT1G06460	ACD32.1	NF_down	65.3674	20.3225	37.9118
AT1G06560	NA	NF_up	6.19481	18.3911	10.1758
AT1G06620	NA	NF_up	2.55703	6.09626	3.8507
AT1G06640	NA	NF_up	30.7766	81.3017	32.7113
AT1G06645	NA	NF_down	24.6314	9.2678	20.0161
AT1G06680	PSBP1	NF_down	2731.05	336.531	2182.82
AT1G06700	PTI11	NF_up	45.1587	98.3597	59.9545
AT1G06720	NA	NF_up	9.08881	21.151	11.0892
AT1G06830	GRXS11	NF_down	52.7535	3.08373	0.698807
AT1G07000	ATEXO70B2	NF_up	3.52534	9.31717	8.92269
AT1G07010	NA	NF_down	132.413	42.4758	71.984
AT1G07040	NA	NF_up	10.0938	37.0253	41.1906
AT1G07050	NA	NF_down	10.2716	4.33785	13.0185
AT1G07128	NA	NF_up	3.62473	17.5235	9.68481
AT1G07135	NA	NF_up	7.58732	145.14	90.0152
AT1G07180	NDA1	NF_down	154.757	25.4739	160.46
AT1G07280	NA	NF_down	45.5965	3.64392	18.8615
AT1G07350	SR45A	NF_up	23.1468	95.7917	109.401
AT1G07370	PCNA	NF_down	17.1582	4.29463	4.17229
AT1G07450	NA	NF_down	12.1815	3.66701	20.8823
AT1G07490	RTFL3	NF_down	7.75648	0.478534	1.07424
AT1G07610	MT1C	NF_down	111.261	54.8227	58.7454
AT1G07615	ATOBGM	NF_up	5.12296	12.2145	9.87781
AT1G07640	DOF1.1	NF_down	35.4714	16.5379	14.7659
AT1G07700	NA	NF_down	46.378	14.0453	29.0524
AT1G07720	KCS3	NF_down	39.417	11.5874	10.4391
AT1G07750	NA	NF_up	10.5608	23.6508	17.3324
AT1G07770	RPS15AA	NF_up	270.254	849.487	307.581
AT1G07790	HTB1	NF_down	72.9401	33.7001	27.0817
AT1G07830	NA	NF_up	12.9507	42.7524	20.8847
AT1G07920	A3	NF_up	244.61	570.681	288.372
AT1G07940	A3	NF_up	113.439	229.122	152.565
AT1G08160	NA	NF_down	12.8872	3.90668	4.44507
AT1G08250	ADT6	NF_down	16.7645	3.49165	4.48547
AT1G08300	NVL	NF_up	3.16329	7.57959	6.89242
AT1G08315	NA	NF_up	6.76664	14.6356	14.6057
AT1G08320	TGA9	NF_up	2.25482	22.5305	17.4384
AT1G08380	PSAO	NF_down	2584.05	75.1518	1356.13
AT1G08390	NA	NF_down	13.6096	4.08998	5.86931
AT1G08460	HDA8	NF_up	15.2318	31.9112	26.6475
AT1G08490	NFS2	NF_down	46.9217	19.9484	40.9371
AT1G08530	NA	NF_down	18.8936	7.78698	6.87872
AT1G08540	SIGB	NF_down	109.097	34.9826	77.7534
AT1G08550	VDE1	NF_down	81.1188	36.0625	100.026
AT1G08560	KN	NF_down	29.5578	6.36379	4.54655
AT1G08610	NA	NF_up	2.79459	8.05267	6.98771
AT1G08630	THA1	NF_up	7.12104	152.617	189.783
AT1G08830	CSD1	NF_up	69.6794	534.756	204.348
AT1G08930	ERD6	NF_up	48.7382	161.079	133.574
AT1G08940	NA	NF_up	4.53475	13.5241	10.173
AT1G09070	SRC2	NF_up	68.0618	228.547	231.724
AT1G09080	MED37B	NF_down	10.0567	0.748401	2.6705
AT1G09140	SR30	NF_up	49.5944	176.968	212.107
AT1G09200	HTR2	NF_down	161.25	38.4943	23.5367
AT1G09280	STR6	NF_up	11.5594	34.0597	22.79
AT1G09300	NA	NF_up	3.74453	19.7821	7.43554
AT1G09310	NA	NF_down	1026.05	274.984	35.3775
AT1G09340	CSP41B	NF_down	1030.17	190.5	976.222
AT1G09420	G6PD4	NF_up	7.15946	44.7319	13.2596
AT1G09430	ACLA-3	NF_up	27.9403	77.6828	50.2329
AT1G09460	NA	NF_up	8.01345	39.1117	33.8829
AT1G09470	NA	NF_down	7.317	2.1183	2.20298
AT1G09480	NA	NF_up	2.58675	5.69556	13.4383
AT1G09560	GLP4	NF_up	55.7419	155.002	102.848
AT1G09570	PHYA	NF_up	25.3827	61.376	48.5813
AT1G09640	NA	NF_up	97.7515	321.571	200.842
AT1G09740	NA	NF_up	18.2441	51.4833	44.5361
AT1G09750	NA	NF_down	93.6253	23.2726	42.6428
AT1G09795	HISN1B	NF_down	71.4565	34.5998	30.2344
AT1G09850	XBCP3	NF_up	13.4868	31.276	21.3175
AT1G10050	NA	NF_up	3.0665	7.75772	6.23734
AT1G10060	BCAT1	NF_down	16.0798	4.84734	6.35006
AT1G10070	BCAT2	NF_up	5.73331	170.032	87.503
AT1G10140	NA	NF_up	7.50394	49.1876	35.077
AT1G10360	GSTU18	NF_down	98.2511	9.50526	79.3103
AT1G10370	GSTU17	NF_down	90.377	39.842	62.2336
AT1G10500	ISCA	NF_down	102.491	44.4885	76.9637
AT1G10610	BHLH90	NF_up	6.74186	14.0206	5.94315
AT1G10640	NA	NF_down	10.4327	0.325559	0.680614
AT1G10650	NA	NF_down	35.1092	14.6101	26.4798
AT1G10657	NA	NF_down	17.6609	0.69501	4.6018
AT1G10830	Z-ISO	NF_down	39.4783	17.4063	26.289
AT1G10850	NA	NF_down	23.1177	5.40803	8.18742
AT1G10865	NA	NF_up	23.1708	83.0191	56.0713
AT1G10890	NA	NF_up	37.1873	118.991	58.7913
AT1G10900	PIP5K7	NF_down	28.6005	12.391	29.7221
AT1G10930	RECQL4A	NF_down	8.39809	3.56792	8.90588
AT1G11130	SUB	NF_down	10.9965	2.27241	3.13737
AT1G11175	NA	NF_up	9.05237	53.7529	22.9886
AT1G11260	STP1	NF_up	77.3039	408.268	235.205
AT1G11270	NA	NF_up	3.02382	6.09259	4.72105
AT1G11380	NA	NF_up	14.0088	41.1233	33.9088
AT1G11400	PYM	NF_up	26.7246	64.398	49.4184
AT1G11440	NA	NF_down	11.4909	4.26308	4.26147
AT1G11480	NA	NF_up	28.1492	71.5505	46.2463
AT1G11580	PME18	NF_up	11.1115	131.466	79.9889
AT1G11592	NA	NF_up	9.38737	19.5975	14.688
AT1G11600	CYP77B1	NF_down	9.80062	3.84196	2.16655
AT1G11700	NA	NF_down	17.3971	6.80745	3.84952
AT1G11720	SS3	NF_down	40.0867	10.3125	16.8299
AT1G11790	ADT1	NF_down	23.7698	11.4216	23.3603
AT1G11850	NA	NF_down	31.5153	9.61158	4.77304
AT1G11860	GDCST	NF_down	1097.73	199.511	898.367
AT1G11910	APA1	NF_up	199.287	467.76	271.65
AT1G12010	NA	NF_up	1.63786	150.669	76.2053
AT1G12110	NPF6.3	NF_down	66.9436	13.7246	16.7937
AT1G12160	NA	NF_up	0.555876	5.90611	4.3602
AT1G12220	RPS5	NF_up	2.68407	8.06771	5.40402
AT1G12240	BFRUCT4	NF_up	81.0478	258.102	109.722
AT1G12244	NA	NF_down	23.1019	10.5055	14.5965
AT1G12320	NA	NF_down	9.34592	3.04748	2.8219
AT1G12330	NA	NF_down	27.4418	10.6477	7.42872
AT1G12500	NA	NF_down	57.451	23.7255	23.0055
AT1G12520	CCS	NF_up	53.0482	204.267	259.715
AT1G12550	HPR3	NF_down	7.44973	2.98701	7.84423
AT1G12560	EXPA7	NF_up	0.638934	6.48706	4.77019
AT1G12740	CYP87A2	NF_up	2.37373	7.07937	5.32225
AT1G12780	UGE1	NF_up	25.8013	174.978	144.92
AT1G12790	NA	NF_up	3.5928	8.73102	12.7385
AT1G12800	NA	NF_down	161.15	54.7034	111.777
AT1G12860	SCRM2	NF_down	36.3525	13.1822	15.5764
AT1G12900	GAPA2	NF_down	1580.92	220.661	1532.08
AT1G13050	NA	NF_up	3.10952	6.84527	3.5489
AT1G13260	RAV1	NF_up	20.5517	67.8698	79.4437
AT1G13590	PSK1	NF_up	2.35798	9.29229	8.59713
AT1G13640	PI4KG6	NF_up	35.0461	114.752	76.5902
AT1G13650	NA	NF_down	77.8821	0.801462	22.41
AT1G13670	NA	NF_up	7.74056	40.2965	19.6339
AT1G13700	PGL1	NF_up	12.0959	26.0701	59.7926
AT1G13820	NA	NF_down	67.5458	31.6962	56.7986
AT1G13930	NA	NF_up	380.092	1414.85	505.551
AT1G13950	ELF5A-1	NF_up	4.96247	24.687	15.7967
AT1G13960	WRKY4	NF_up	13.0632	28.2032	28.1656
AT1G14060	NA	NF_up	11.0677	25.084	13.4795
AT1G14150	PNSL2	NF_down	229.515	32.8183	105.696
AT1G14160	NA	NF_up	0.676133	6.94727	4.49616
AT1G14200	NA	NF_up	14.1755	38.328	58.2088
AT1G14210	NA	NF_up	34.5113	69.757	35.1115
AT1G14270	NA	NF_down	68.7778	31.5354	50.8069
AT1G14280	PKS2	NF_down	58.491	20.1428	18.6053
AT1G14290	SBH2	NF_down	43.9419	19.4304	23.8865
AT1G14300	NA	NF_up	6.52721	14.4024	14.4753
AT1G14345	NA	NF_down	321.143	53.3981	165.171
AT1G14350	FLP	NF_down	21.2942	3.26242	3.59726
AT1G14370	APK2A	NF_up	3.06852	11.4733	10.1007
AT1G14430	NA	NF_down	7.43513	1.57186	1.24345
AT1G14440	ZHD4	NF_down	13.1795	6.03389	3.95543
AT1G14580	IDD6	NF_down	17.1352	6.22405	19.8375
AT1G14620	DECOY	NF_up	15.6857	51.6866	21.4568
AT1G14700	PAP3	NF_down	56.513	6.90458	18.2464
AT1G14740	OBE3	NF_up	22.4426	76.5065	54.6743
AT1G14780	NA	NF_up	1.99668	8.72925	10.4402
AT1G14840	MAP70.4	NF_down	23.3749	10.3526	7.38038
AT1G14860	NUDT18	NF_up	4.09596	23.096	17.6265
AT1G14870	PCR2	NF_up	6.64411	98.1819	54.34
AT1G14920	GAI	NF_down	21.8826	9.71398	6.5542
AT1G15030	NA	NF_down	43.4843	20.6031	21.8149
AT1G15040	NA	NF_up	2.1327	103.058	55.1992
AT1G15060	NA	NF_down	21.3739	10.499	14.1216
AT1G15125	NA	NF_down	13.5443	2.19302	1.27069
AT1G15140	NA	NF_down	101.274	25.5919	95.609
AT1G15175	NA	NF_down	5.61022	0.822979	1.27111
AT1G15210	ABCG35	NF_up	2.45149	7.73041	7.37206
AT1G15230	NA	NF_up	17.5654	44.7144	24.3341
AT1G15250	RPL37A	NF_up	27.9921	57.3461	29.2861
AT1G15260	NA	NF_down	119.53	53.2379	24.3523
AT1G15350	NA	NF_up	23.1626	78.8946	40.9133
AT1G15380	NA	NF_up	4.81055	126.614	71.4766
AT1G15400	NA	NF_up	44.3467	101.139	49.5799
AT1G15410	NA	NF_down	17.7291	6.77831	13.7117
AT1G15420	NA	NF_up	18.0114	42.2936	26.7444
AT1G15430	NA	NF_up	7.89893	15.9611	16.7285
AT1G15440	PWP2	NF_up	7.78795	21.5634	15.9972
AT1G15500	AATP2	NF_up	111.726	484.311	174.236
AT1G15670	NA	NF_up	5.87273	56.5588	43.1426
AT1G15710	TYRAAT2	NF_down	25.4482	9.67018	15.3988
AT1G15800	NA	NF_up	3.329	12.6907	13.2022
AT1G15820	LHCB6	NF_down	2234.59	52.3371	1240.95
AT1G15830	NA	NF_down	15.3168	0.359118	9.30125
AT1G15930	RPS12A	NF_up	151.863	445.971	263.699
AT1G15970	NA	NF_down	13.7462	6.63389	8.42953
AT1G15980	PNSB1	NF_down	291.089	28.0202	160.704
AT1G16000	NA	NF_up	12.0115	34.8277	12.7717
AT1G16020	NA	NF_down	18.2545	8.80195	16.6817
AT1G16040	NA	NF_up	9.93588	20.7028	10.5337
AT1G16080	NA	NF_down	151.048	37.7728	89.0317
AT1G16170	NA	NF_down	42.4161	19.4417	30.8685
AT1G16180	NA	NF_up	67.4153	137.755	79.1774
AT1G16320	NA	NF_down	128.004	43.4517	125.574
AT1G16350	NA	NF_up	26.73	57.5339	42.0461
AT1G16390	37895	NF_up	23.054	100.341	29.9782
AT1G16410	CYP79F1	NF_down	7.5698	0	0
AT1G16500	NA	NF_down	7.88924	3.70005	2.78374
AT1G16720	HCF173	NF_down	400.585	123.911	416.486
AT1G16730	UP6	NF_down	16.4303	5.36453	13.0987
AT1G16810	NA	NF_up	57.2112	131.586	71.5539
AT1G16820	NA	NF_up	3.60996	9.33303	5.66757
AT1G16880	ACR11	NF_down	576.511	181.974	601.738
AT1G16960	NA	NF_down	19.2994	8.80163	7.24913
AT1G17020	SRG1	NF_up	3.83306	7.89823	8.40924
AT1G17050	SPS2	NF_down	104.436	25.8795	92.1905
AT1G17090	NA	NF_down	8.49358	2.59366	7.27904
AT1G17140	ICR1	NF_down	63.0839	21.9159	8.89266
AT1G17180	GSTU25	NF_up	2.21113	7.06605	8.51101
AT1G17220	FUG1	NF_down	206.462	53.6027	184.741
AT1G17300	NA	NF_up	0.244866	13.8794	11.6588
AT1G17360	NA	NF_down	30.9843	13.0766	19.7541
AT1G17460	TRFL3	NF_up	2.63948	5.4767	3.51319
AT1G17520	NA	NF_up	9.41817	19.5972	15.767
AT1G17530	TIM23-1	NF_up	22.6909	115.765	46.4423
AT1G17590	NFYA8	NF_up	2.69495	5.67044	3.05289
AT1G17620	NA	NF_up	21.297	45.5939	26.0154
AT1G17640	NA	NF_up	3.21788	7.19148	9.13917
AT1G17700	PRA1F1	NF_down	5.64173	1.95996	0.87609
AT1G17830	NA	NF_up	2.78501	8.45845	6.47631
AT1G17860	NA	NF_up	20.3243	120.981	65.3193
AT1G17960	NA	NF_up	3.18167	219.556	5.84061
AT1G17990	NA	NF_down	12.9217	3.08319	4.66903
AT1G18040	CDKD-3	NF_down	9.97506	3.76471	7.76857
AT1G18060	NA	NF_down	261.548	84.521	112.538
AT1G18170	FKBP17-2	NF_down	72.7273	20.0556	44.049
AT1G18250	ATLP-1	NF_down	32.2124	4.59935	2.60792
AT1G18270	NA	NF_up	14.4287	82.3086	51.6655
AT1G18280	NA	NF_up	0.381937	7.01685	3.68914
AT1G18300	NUDT4	NF_up	6.07669	19.9868	28.3562
AT1G18330	RVE7	NF_up	9.5188	83.8505	85.2518
AT1G18360	NA	NF_down	11.5738	4.40329	5.80886
AT1G18370	NACK1	NF_down	8.69994	1.37678	0.944023
AT1G18390	NA	NF_up	3.18489	8.32973	5.92192
AT1G18400	BEE1	NF_up	8.76095	37.6233	13.7689
AT1G18440	NA	NF_down	27.901	9.78483	20.9995
AT1G18450	ARP4	NF_up	25.5614	58.6804	42.1333
AT1G18470	NA	NF_up	14.7494	29.8061	28.6054
AT1G18570	MYB51	NF_up	7.40691	18.745	12.5769
AT1G18590	SOT17	NF_down	8.02508	1.26974	1.32621
AT1G18600	ATRBL12	NF_down	14.2313	6.49164	8.94715
AT1G18620	NA	NF_down	33.4181	14.7406	16.7926
AT1G18730	PNSB4	NF_down	361.433	21.2313	149.126
AT1G18850	NA	NF_up	7.71567	17.2112	11.7676
AT1G18870	ICS2	NF_down	5.76724	0.862885	0.671368
AT1G18880	NPF2.9	NF_up	5.09617	10.4743	8.55158
AT1G18910	NA	NF_up	2.89663	8.77872	5.81977
AT1G19020	NA	NF_up	5.09189	41.6782	24.7505
AT1G19070	NA	NF_up	6.03455	17.5822	9.04757
AT1G19150	LHCA6	NF_down	246.332	11.5698	94.0896
AT1G19300	GATL1	NF_down	5.7972	2.37805	3.0784
AT1G19310	NA	NF_up	4.10382	8.54405	10.6074
AT1G19330	NA	NF_down	13.5362	5.37199	4.0109
AT1G19350	BZR2	NF_down	206.692	71.9447	27.8057
AT1G19380	NA	NF_up	4.45584	42.7433	32.0029
AT1G19397	NA	NF_up	8.78088	46.7066	18.1718
AT1G19440	KCS4	NF_down	12.9634	5.88684	10.4872
AT1G19450	NA	NF_down	44.2823	14.6198	52.3369
AT1G19530	NA	NF_up	3.53996	621.177	226.284
AT1G19540	NA	NF_up	2.97475	32.5119	20.5354
AT1G19600	NA	NF_up	36.1376	125.58	55.6027
AT1G19610	PDF1.4	NF_up	3.61056	16.9827	13.8676
AT1G19650	SFH4	NF_down	22.142	7.3417	14.354
AT1G19670	CLH1	NF_down	48.9881	6.01684	4.38008
AT1G19700	BLH10	NF_down	42.7138	17.5184	27.63
AT1G19740	NA	NF_down	124.247	40.006	95.6942
AT1G19800	TGD1	NF_down	28.8211	12.4755	17.6185
AT1G19910	VHA-C2	NF_up	147.639	320.598	178.99
AT1G19920	APS2	NF_down	133.128	48.8983	57.9743
AT1G19950	HVA22H	NF_down	8.69035	2.57296	2.40216
AT1G20020	LFNR2	NF_down	715.609	86.7674	357.83
AT1G20120	NA	NF_up	1.99044	14.1668	4.62668
AT1G20190	EXPA11	NF_down	25.0091	4.67133	5.56245
AT1G20340	DRT112	NF_down	3522.4	902.057	2152.61
AT1G20350	TIM17-1	NF_up	0.730048	7.69576	8.11626
AT1G20390	NA	NF_up	19.3715	101.8	61.4634
AT1G20430	NA	NF_up	26.9343	59.7507	22.7305
AT1G20440	COR47	NF_up	93.0765	269.362	142.471
AT1G20470	NA	NF_down	14.3735	3.0558	2.93938
AT1G20691	NA	NF_up	3.00505	7.01922	7.43968
AT1G20810	FKBP18	NF_down	103.749	36.5232	53.1255
AT1G20840	MSSP1	NF_up	15.173	62.719	27.46
AT1G20850	XCP2	NF_down	41.2886	13.9352	5.52353
AT1G20890	NA	NF_up	9.30322	30.1033	16.5154
AT1G20900	AHL27	NF_up	3.60461	34.2777	39.5809
AT1G20930	CDKB2-2	NF_down	10.2041	3.94922	2.51899
AT1G20950	PFP-ALPHA1	NF_down	39.9946	18.5006	13.8099
AT1G21100	NA	NF_up	3.49635	14.2565	12.8554
AT1G21310	EXT3	NF_up	132.785	2203.47	547.84
AT1G21360	GLTP2	NF_up	3.02797	18.6259	10.9796
AT1G21400	F24J8.4	NF_up	17.6553	111.237	151.824
AT1G21500	NA	NF_down	547.901	5.79695	224.12
AT1G21540	AEE9	NF_down	8.67195	2.13584	3.30743
AT1G21560	NA	NF_down	16.4823	7.41908	6.50533
AT1G21590	NA	NF_down	18.9912	7.8743	10.4965
AT1G21640	NADK2	NF_down	36.5288	16.7026	37.7048
AT1G21770	NA	NF_up	66.8283	180.566	100.991
AT1G21780	NA	NF_up	33.0185	87.4739	59.2402
AT1G21880	LYM1	NF_down	31.0549	13.2024	6.83139
AT1G21910	ERF012	NF_up	8.77287	139.438	115.156
AT1G21920	NA	NF_up	23.6385	52.1232	44.7394
AT1G22060	NA	NF_down	10.3846	4.88061	4.04634
AT1G22160	NA	NF_down	17.5258	2.34567	1.17071
AT1G22190	RAP2-13	NF_up	22.5272	72.1406	80.2598
AT1G22310	MBD8	NF_up	8.50647	18.3579	14.0242
AT1G22330	NA	NF_down	21.8035	9.65718	9.82379
AT1G22403	NA	NF_up	8.89956	19.2731	13.0216
AT1G22410	NA	NF_down	76.51	24.9844	27.1929
AT1G22440	NA	NF_up	2.33338	13.7464	12.291
AT1G22500	ATL15	NF_up	3.44432	16.7118	31.5926
AT1G22570	NPF5.15	NF_up	4.73884	14.8684	19.4251
AT1G22590	AGL87	NF_down	55.4291	6.89712	43.1405
AT1G22630	NA	NF_down	188.223	38.3556	95.0182
AT1G22650	INVD	NF_down	7.18822	3.06619	3.60657
AT1G22690	GASA9	NF_down	235.316	114.279	92.3498
AT1G22850	NA	NF_down	214.925	88.9229	214.685
AT1G22890	NA	NF_up	10.9437	24.5194	23.5008
AT1G23010	LPR1	NF_up	2.56291	10.421	12.2404
AT1G23020	FRO3	NF_up	19.8716	45.8647	58.6879
AT1G23040	NA	NF_up	6.97982	16.6128	19.7236
AT1G23052	NA	NF_up	4.80968	14.2214	10.1348
AT1G23080	PIN7	NF_down	60.5842	15.2237	7.12603
AT1G23120	NA	NF_up	2.4234	22.5308	9.79293
AT1G23130	NA	NF_down	506.596	244.804	42.2574
AT1G23205	NA	NF_down	35.326	5.91461	25.5686
AT1G23710	NA	NF_up	11.1297	33.2343	36.0842
AT1G23720	NA	NF_up	2.40279	16.0107	18.2287
AT1G23730	BCA3	NF_down	9.74765	3.06733	2.2349
AT1G23740	NA	NF_down	318.795	52.8846	171.995
AT1G23860	RSZ21	NF_up	21.7348	60.3161	36.4112
AT1G23870	TPS9	NF_up	32.7863	74.0846	78.7759
AT1G24020	MLP423	NF_down	72.1192	28.1983	2.52832
AT1G24095	NA	NF_up	2.07078	9.18613	8.75936
AT1G24100	UGT74B1	NF_down	26.5233	10.9891	14.1857
AT1G24148	NA	NF_down	16.3742	0.971312	4.71019
AT1G24150	ATFH4	NF_up	2.06883	5.75272	5.83832
AT1G24265	NA	NF_up	3.36857	9.45526	5.3398
AT1G24280	G6PD3	NF_down	8.08503	3.87059	3.98477
AT1G24340	EMB260	NF_up	12.3482	30.0047	30.9944
AT1G24530	NA	NF_up	14.6654	35.1893	35.118
AT1G24575	NA	NF_down	6.93822	1.48537	0.899175
AT1G24577	NA	NF_down	7.21933	3.39308	3.34631
AT1G24580	NA	NF_down	11.3446	3.54327	15.2026
AT1G25098	NA	NF_up	518.703	3037.17	878.149
AT1G25175	NA	NF_up	331.478	1596.16	449.937
AT1G25220	ASB1	NF_down	12.8986	5.98653	4.6953
AT1G25260	NA	NF_up	48.8324	182.776	97.5866
AT1G25400	NA	NF_up	6.07481	77.4062	50.0313
AT1G25425	CLE43	NF_down	7.92388	2.3901	0.302125
AT1G25440	COL16	NF_down	141.551	4.96337	62.11
AT1G25450	KCS5	NF_down	39.4782	15.1638	10.4244
AT1G25510	NA	NF_down	6.43419	1.49763	1.34145
AT1G25530	NA	NF_up	3.17718	6.45288	5.62251
AT1G25560	TEM1	NF_up	33.1629	95.1819	50.5035
AT1G26208	NA	NF_down	16.6494	2.64284	4.42101
AT1G26210	ATSOFL1	NF_down	27.2198	4.95482	7.28446
AT1G26220	NA	NF_down	100.822	11.5087	28.3256
AT1G26250	NA	NF_up	1.93101	31.267	24.7812
AT1G26270	PI4KG5	NF_up	18.9199	49.2041	48.2676
AT1G26560	BGLU40	NF_down	27.161	2.5754	20.6289
AT1G26580	NA	NF_up	40.9612	106.083	70.0157
AT1G26630	ELF5A-2	NF_up	529.306	1429.48	668.843
AT1G26665	MED10B	NF_up	34.3607	207.481	93.1682
AT1G26761	NA	NF_down	45.7505	1.51729	23.5385
AT1G26770	EXPA10	NF_down	38.0995	4.96774	10.344
AT1G26790	DOF1.3	NF_down	12.4508	1.11233	6.53343
AT1G26800	NA	NF_up	7.4208	34.3239	29.2977
AT1G26920	NA	NF_down	58.8319	23.7036	30.1239
AT1G26945	PRE6	NF_down	29.6502	12.8794	19.231
AT1G27020	NA	NF_up	38.7507	113.652	54.2662
AT1G27030	NA	NF_up	10.8975	23.1759	17.2438
AT1G27120	B3GALT17	NF_down	11.2018	2.9448	5.38783
AT1G27140	GSTU14	NF_up	1.37604	5.53225	5.87448
AT1G27290	NA	NF_up	54.6843	136.994	132.748
AT1G27300	NA	NF_up	17.201	46.9952	32.2834
AT1G27310	NTF2A	NF_up	95.2088	257.003	113.995
AT1G27360	SPL11	NF_down	14.3491	3.97109	7.90731
AT1G27385	NA	NF_down	45.6654	13.4366	45.6149
AT1G27420	NA	NF_up	2.32909	6.44641	4.2341
AT1G27460	NPGR1	NF_down	16.7502	5.22831	4.75485
AT1G27470	NA	NF_up	6.85935	14.9839	13.0809
AT1G27480	LCAT1	NF_down	57.9595	22.0843	63.5904
AT1G27660	BHLH110	NF_down	6.40489	2.94587	2.08654
AT1G27670	NA	NF_up	2.25771	7.32594	4.28876
AT1G27680	APL2	NF_down	10.2213	4.01272	3.52374
AT1G27700	NA	NF_down	13.5383	6.73702	10.9801
AT1G27730	ZAT10	NF_up	2.51837	56.2984	46.5297
AT1G27770	ACA1	NF_up	10.2741	44.0784	51.9726
AT1G28070	NA	NF_up	3.95207	8.3513	4.20565
AT1G28190	NA	NF_up	5.4086	11.6171	7.60724
AT1G28210	ATJ1	NF_up	2.9739	5.96746	4.54635
AT1G28260	SMG7L	NF_up	4.73029	14.1956	10.8702
AT1G28290	AGP31	NF_up	69.5584	161.515	60.4234
AT1G28330	DYL1	NF_up	70.8794	581.986	234.341
AT1G28580	NA	NF_up	64.7392	138.813	66.3909
AT1G28610	NA	NF_down	14.9125	4.07446	4.69829
AT1G29030	NA	NF_up	4.77908	15.9488	7.00983
AT1G29070	RPL34	NF_down	418.163	198.477	396.779
AT1G29090	NA	NF_up	40.8659	152.437	165.527
AT1G29100	NA	NF_up	0.727195	8.60691	10.2298
AT1G29120	NA	NF_down	39.1301	13.9643	33.3256
AT1G29160	DOF1.5	NF_up	6.19565	15.6672	11.2736
AT1G29280	WRKY65	NF_up	5.03174	43.716	30.0994
AT1G29320	NA	NF_up	8.78456	18.8218	13.6636
AT1G29330	ERD2A	NF_up	8.32532	18.1657	12.2167
AT1G29357	NA	NF_up	12.7208	40.4793	24.7881
AT1G29390	COR413IM2	NF_down	82.8151	12.8872	21.3837
AT1G29395	COR413IM1	NF_down	29.196	0.899623	2.63941
AT1G29430	SAUR62	NF_down	21.7614	4.97205	6.67902
AT1G29440	SAUR63	NF_down	23.8625	7.12534	8.25001
AT1G29450	SAUR64	NF_down	16.1149	2.20167	3.21318
AT1G29460	SAUR65	NF_down	7.99191	1.39773	2.54374
AT1G29465	NA	NF_up	7.67458	16.9782	13.7454
AT1G29500	SAUR66	NF_down	12.9829	2.70049	4.17926
AT1G29510	SAUR67	NF_down	15.6252	6.41338	6.19032
AT1G29520	NA	NF_down	27.9272	7.28756	9.21726
AT1G29530	NA	NF_down	39.2593	13.5073	23.1705
AT1G29600	NA	NF_down	6.74747	0.939151	4.94733
AT1G29640	NA	NF_up	3.83484	12.4686	10.4175
AT1G29660	NA	NF_down	161.413	41.3253	13.4663
AT1G29690	CAD1	NF_up	8.43605	18.5385	28.64
AT1G29700	NA	NF_down	112.152	18.6851	63.7478
AT1G29720	RFK1	NF_down	41.7737	0.0889433	10.1188
AT1G29760	NA	NF_up	9.62534	22.5024	23.7868
AT1G29890	NA	NF_down	22.8403	8.29785	9.2706
AT1G29910	LHCB1.2	NF_down	2201.9	7.32267	303.712
AT1G29920	LHCB1.2	NF_down	4074.38	1.20074	837.723
AT1G29930	LHCB1.3	NF_down	13682	215.411	6703.66
AT1G29970	RPL18AA	NF_up	32.099	66.6648	68.2196
AT1G30130	NA	NF_up	20.159	56.5938	39.4449
AT1G30170	NA	NF_up	0.254608	8.60123	0.742568
AT1G30230	NA	NF_up	218.091	1259.51	400.88
AT1G30260	NA	NF_down	9.91846	3.0019	5.03971
AT1G30280	NA	NF_down	8.37666	2.96856	0.76588
AT1G30380	PSAK	NF_down	1841.8	67.1276	882.382
AT1G30475	NA	NF_up	3.30079	14.1447	8.43011
AT1G30520	AAE14	NF_down	37.8155	9.18652	37.236
AT1G30600	NA	NF_down	6.81044	2.6899	1.96252
AT1G30650	WRKY14	NF_up	3.6341	8.08556	7.43948
AT1G30690	PATL4	NF_down	39.8655	15.581	10.5044
AT1G30700	NA	NF_up	3.52967	19.9755	21.1204
AT1G30720	NA	NF_up	1.56219	12.0646	10.3416
AT1G30730	NA	NF_up	0.694032	6.86108	5.44829
AT1G30750	NA	NF_up	0.315487	8.99682	9.41078
AT1G30755	NA	NF_up	3.33892	10.5644	5.87814
AT1G30820	NA	NF_up	28.025	62.982	38.0739
AT1G30870	PER7	NF_up	1.38398	8.09052	5.70736
AT1G30880	NA	NF_up	72.0487	326.471	173.379
AT1G31160	HINT 2	NF_down	34.6102	12.5966	21.4671
AT1G31170	SRX	NF_down	41.4845	18.2536	31.8743
AT1G31190	IMPL1	NF_down	57.2936	17.3677	37.8283
AT1G31200	PP2A9	NF_down	6.53078	1.30402	1.12819
AT1G31230	AKHSDH1	NF_down	22.8669	10.9075	10.4547
AT1G31330	PSAF	NF_down	3042.52	222.242	2310.32
AT1G31335	NA	NF_down	15.8555	1.28886	6.14306
AT1G31580	ECS1	NF_down	452.486	10.4696	46.9565
AT1G31650	ROPGEF14	NF_down	22.2145	8.94226	21.0689
AT1G31750	NA	NF_up	2.24989	8.87533	7.68179
AT1G31790	PCMP-A1	NF_up	2.92855	7.76693	6.35959
AT1G31800	CYP97A3	NF_down	94.4551	44.009	105.956
AT1G31812	ACBP6	NF_up	458.677	1325.41	490.296
AT1G31920	PCMP-H11	NF_down	14.6168	3.25479	13.108
AT1G31950	TPS29	NF_up	0.544549	6.93207	5.744
AT1G32060	PRK	NF_down	1397.83	232.066	1173.27
AT1G32070	NSI	NF_down	83.8994	30.9088	55.2328
AT1G32080	PLGG1	NF_down	399.526	39.8151	146.05
AT1G32100	PRR1	NF_down	12.2489	3.49129	1.80361
AT1G32160	NA	NF_down	100.694	32.2736	59.8208
AT1G32170	XTH30	NF_up	6.69653	48.9637	27.4512
AT1G32200	ATS1	NF_down	81.8834	22.059	58.6796
AT1G32220	NA	NF_down	157.717	34.5414	131.65
AT1G32230	RCD1	NF_up	97.038	337.392	218.745
AT1G32380	PRS2	NF_down	16.385	6.672	10.3644
AT1G32440	PKP3	NF_down	53.5731	25.1383	44.3821
AT1G32450	NPF7.3	NF_up	13.0758	44.0105	10.0302
AT1G32460	NA	NF_up	60.7235	368.187	190.331
AT1G32470	GDH3	NF_down	784.74	91.3539	559.621
AT1G32500	ABCI7	NF_down	85.3048	25.7422	41.6619
AT1G32520	NA	NF_down	49.1681	8.32674	20.4083
AT1G32540	LOL1	NF_down	18.7849	3.23828	4.09617
AT1G32550	FdC1	NF_down	109.493	21.5674	64.8393
AT1G32640	MYC2	NF_up	9.67628	25.1891	15.146
AT1G32700	NA	NF_up	29.1974	62.2226	46.4173
AT1G32730	NA	NF_down	8.28987	2.5586	4.21871
AT1G32740	NA	NF_down	5.17553	1.93723	2.57051
AT1G32860	NA	NF_down	7.00753	3.36814	6.33421
AT1G32870	NAC13	NF_up	10.6263	28.1914	31.8673
AT1G32900	GBSS1	NF_down	137.26	1.14409	4.91367
AT1G32920	NA	NF_up	54.6941	223.197	136.814
AT1G32928	NA	NF_up	5.57298	33.9065	20.5551
AT1G32990	RPL11	NF_down	386.655	151.216	322.339
AT1G33050	NA	NF_up	27.2496	67.2612	58.3034
AT1G33055	NA	NF_up	0.971768	10.0147	9.5796
AT1G33170	NA	NF_down	24.9285	1.49265	20.5942
AT1G33480	ATL58	NF_down	14.9891	3.98409	4.74648
AT1G33560	ADR1	NF_up	3.84167	20.7411	24.8169
AT1G33610	NA	NF_up	3.72913	7.76549	5.4711
AT1G33615	NA	NF_up	2.99335	9.45377	7.70139
AT1G33700	NA	NF_up	2.37805	5.56002	4.21304
AT1G33750	TPS22	NF_up	0.86992	5.93737	4.28587
AT1G33790	JAL4	NF_up	12.696	81.5052	46.9517
AT1G33800	GXM3	NF_up	3.64005	9.27525	9.72049
AT1G33811	NA	NF_down	65.7572	20.4561	16.829
AT1G33970	NA	NF_up	12.5962	25.5724	20.0215
AT1G34000	OHP2	NF_down	409.861	150.908	428.773
AT1G34245	EPF2	NF_down	6.9015	2.86307	3.39856
AT1G34370	STOP1	NF_up	27.024	56.7775	40.1351
AT1G34430	EMB3003	NF_down	73.3599	32.6428	48.7059
AT1G34570	NA	NF_down	12.9431	6.29494	12.6108
AT1G34640	NA	NF_down	19.2856	9.26293	5.65279
AT1G34760	GRF11	NF_down	27.3142	6.44455	7.83334
AT1G35140	EXL1	NF_up	6.40565	306.872	370.59
AT1G35180	NA	NF_down	13.9101	6.69852	3.24395
AT1G35310	MLP168	NF_down	6.3454	2.48859	2.35977
AT1G35320	NA	NF_up	3.20433	22.7192	7.70572
AT1G35340	NA	NF_down	91.7088	27.1574	63.4028
AT1G35420	NA	NF_down	90.0501	42.6201	62.2624
AT1G35510	NA	NF_down	22.2528	11.0323	18.4678
AT1G35516	NA	NF_up	55.8683	135.603	77.2979
AT1G35560	TCP23	NF_down	18.3705	5.87505	6.35162
AT1G35580	CINV1	NF_up	60.983	185.245	178.701
AT1G35720	ANN1	NF_up	64.9725	258.428	118.544
AT1G35780	NA	NF_down	15.2156	7.08945	5.60581
AT1G36060	ERF055	NF_up	1.85925	58.7417	20.0939
AT1G36180	ACC2	NF_up	2.85462	25.8368	3.50173
AT1G36280	NA	NF_down	11.1789	5.55846	7.78249
AT1G36370	SHM7	NF_down	29.2879	9.6761	12.1537
AT1G36390	NA	NF_down	55.4343	20.3886	32.227
AT1G36940	NA	NF_down	5.91429	2.62873	4.4182
AT1G36980	NA	NF_up	105.397	268.005	152.666
AT1G37130	NIA2	NF_down	865.533	123.919	1058.96
AT1G38131	NA	NF_down	15.4167	2.06412	2.98091
AT1G41830	SKS6	NF_down	59.1108	23.2281	16.1168
AT1G42540	GLR3.3	NF_down	13.3664	6.51793	14.6012
AT1G42970	GAPB	NF_down	1345.66	327.977	1461.16
AT1G42990	BZIP60	NF_up	30.8722	68.7044	74.9127
AT1G43160	RAP2-6	NF_up	1.72187	16.8228	9.2146
AT1G43170	ARP1	NF_up	350.893	1154.94	487.231
AT1G43560	Aty2	NF_down	178.205	77.5694	140.57
AT1G43670	NA	NF_down	240.098	61.7753	1257.84
AT1G43790	TED6	NF_down	40.7149	4.35046	1.51559
AT1G43890	RABC1	NF_up	39.6154	92.8022	55.5348
AT1G44000	SGRL	NF_down	334.356	58.0883	199.347
AT1G44110	CYCA1-1	NF_down	7.09612	1.77534	1.14852
AT1G44446	CAO	NF_down	326.272	18.8152	100.417
AT1G44575	PSBS	NF_down	1616.65	80.6554	1951.9
AT1G44608	NA	NF_up	2.11145	15.0082	11.2279
AT1G44900	MCM2	NF_down	9.07719	4.15935	3.60546
AT1G44920	NA	NF_down	114.838	28.2687	58.021
AT1G45010	NA	NF_down	14.7846	1.30843	0.456435
AT1G45145	TRX5	NF_up	14.0053	83.344	42.1754
AT1G45191	BGLU1	NF_down	12.9414	2.60868	1.23796
AT1G45201	ATTLL1	NF_down	109.907	25.528	6.66183
AT1G45207	NA	NF_down	9.21611	4.40562	4.83907
AT1G45332	MEFG1	NF_up	7.63173	15.929	11.0755
AT1G45474	LHCA5	NF_down	323.453	108.27	303.313
AT1G45976	SBP1	NF_up	21.7011	43.8629	38.6512
AT1G46554	NA	NF_up	3.22893	9.39771	10.7956
AT1G46768	RAP2-1	NF_up	2.15525	9.84686	8.2474
AT1G47395	NA	NF_down	19.5707	0.357245	0.291756
AT1G47410	NA	NF_down	9.68045	4.81602	2.74501
AT1G47580	DYW1	NF_down	44.5496	12.8725	34.591
AT1G47600	TGG4	NF_up	1.39275	9.13618	8.09808
AT1G47840	HXK3	NF_up	2.96969	9.7608	8.50492
AT1G48030	LPD1	NF_down	301.728	95.1065	285.639
AT1G48100	NA	NF_down	5.41744	0.812359	2.28771
AT1G48240	NPSN12	NF_down	29.3292	12.0191	22.7473
AT1G48315	NA	NF_down	6.35673	2.16848	3.84679
AT1G48320	DHNAT1	NF_up	10.6684	37.5826	23.3049
AT1G48430	NA	NF_up	14.2758	41.3345	21.0581
AT1G48480	RKL1	NF_down	44.5371	9.43402	7.85824
AT1G48500	TIFY6A	NF_up	1.67578	10.4007	10.6165
AT1G48610	NA	NF_down	22.8899	10.5375	16.757
AT1G48745	NA	NF_down	12.5357	4.12994	5.47978
AT1G48780	NA	NF_up	8.10722	18.8326	10.1577
AT1G48840	NA	NF_up	7.67787	16.4703	17.624
AT1G49010	NA	NF_down	45.8894	12.007	28.5175
AT1G49032	NA	NF_up	19.0479	50.3089	40.5993
AT1G49050	NA	NF_up	6.92919	26.1165	18.8373
AT1G49130	COL8	NF_down	10.3864	0.93311	2.82841
AT1G49230	ATL78	NF_down	8.51106	3.72488	2.27952
AT1G49240	ACT8	NF_up	173.139	2541.49	581.666
AT1G49310	NA	NF_up	3.2697	9.78376	8.29779
AT1G49320	ATUSPL1	NF_up	3.78797	8.74414	6.41439
AT1G49380	CCS1	NF_down	46.9482	15.7274	46.0216
AT1G49430	LACS2	NF_down	30.4084	11.0817	7.37668
AT1G49470	NA	NF_down	10.5898	3.99317	3.97528
AT1G49540	ELP2	NF_up	5.29863	12.1194	10.2588
AT1G49600	RBP47A	NF_up	64.5613	155.949	83.1266
AT1G49730	NA	NF_down	35.949	14.2835	13.2142
AT1G49750	NA	NF_down	62.5656	15.5648	16.6685
AT1G49850	NA	NF_up	12.7537	27.7529	23.9064
AT1G49975	NA	NF_down	121.568	45.7245	32.156
AT1G50010	TUBA4	NF_down	185.859	69.8149	62.2027
AT1G50040	NA	NF_up	2.60954	21.6452	16.3607
AT1G50055	TAS1B	NF_down	12.7394	4.66342	7.54031
AT1G50250	FTSH1	NF_down	184.762	68.7081	151.447
AT1G50320	ATHX	NF_down	328.188	89.1233	217.087
AT1G50420	SCL3	NF_up	9.77928	21.0351	37.5082
AT1G50480	THFS	NF_up	49.09	99.3332	64.3117
AT1G50520	CYP705A27	NF_up	1.34275	6.04445	4.03826
AT1G50575	NA	NF_down	16.7228	5.74137	7.57323
AT1G50590	NA	NF_down	5.29329	2.23738	0.601271
AT1G50640	ERF3	NF_up	32.0849	75.1184	55.5563
AT1G50732	NA	NF_down	62.8716	6.73161	35.4609
AT1G50740	FAX5	NF_up	9.13364	39.915	21.9168
AT1G50900	LTD	NF_down	247.981	94.3734	148.022
AT1G50920	NA	NF_up	44.959	96.5944	79.1399
AT1G51060	HTA10	NF_down	157.763	58.1557	52.7527
AT1G51110	PAP12	NF_down	132.095	25.0349	76.4409
AT1G51200	SAP2	NF_up	231.136	510.177	260.283
AT1G51310	NA	NF_up	14.2503	31.658	48.0809
AT1G51340	MATE	NF_down	9.71614	4.67464	3.98957
AT1G51400	NA	NF_down	1211.86	138.479	416.204
AT1G51470	TGG5	NF_up	2.05787	8.81802	9.15051
AT1G51680	4CL1	NF_down	91.7028	16.5535	17.3633
AT1G51700	DOF1.7	NF_down	23.0104	10.1679	11.5108
AT1G51805	NA	NF_down	48.4647	9.33723	9.56953
AT1G52000	JAL5	NF_down	6.95115	0.517366	0.242347
AT1G52100	NA	NF_up	148.845	400.79	65.2441
AT1G52160	TRZ3	NF_up	3.46175	7.40616	6.85806
AT1G52190	NPF1.2	NF_down	20.7331	2.95775	3.25098
AT1G52200	PCR8	NF_up	6.32731	36.5081	29.4266
AT1G52220	CURT1C	NF_down	570.681	32.3651	323.721
AT1G52230	PSAH2	NF_down	1654.98	28.3026	787.662
AT1G52290	PERK15	NF_down	10.3099	4.75924	3.56836
AT1G52342	NA	NF_down	61.5584	20.3637	57.8431
AT1G52400	BGLU18	NF_down	47.7044	7.84669	0.596689
AT1G52410	TSA1	NF_down	8.36693	1.25752	0.220331
AT1G52500	FPG1	NF_up	7.66908	16.4301	7.71113
AT1G52510	NA	NF_down	188.94	72.1523	136.389
AT1G52550	NA	NF_down	20.5847	7.95055	10.8177
AT1G52565	NA	NF_down	6.81457	1.04595	1.91566
AT1G52590	NA	NF_down	43.815	12.9149	32.0944
AT1G52710	NA	NF_up	9.68539	35.6592	23.359
AT1G52740	HTA9	NF_up	110.068	270.353	162.087
AT1G52827	CDT1	NF_down	12.8019	3.81989	4.65203
AT1G52870	NA	NF_down	241.763	39.4405	162.1
AT1G52930	NA	NF_up	19.6262	41.8254	27.2577
AT1G52980	NUG2	NF_up	36.0082	89.3264	49.1624
AT1G53030	COX17-2	NF_up	12.4735	38.5727	27.4473
AT1G53070	NA	NF_down	11.7066	2.20239	1.32015
AT1G53160	SPL4	NF_up	2.34905	9.46761	5.15731
AT1G53200	NA	NF_up	4.03779	12.2607	8.51359
AT1G53210	NA	NF_up	128.528	277.797	189.031
AT1G53230	TCP3	NF_down	45.5189	20.9124	20.5709
AT1G53320	TULP7	NF_up	23.731	54.4787	34.6836
AT1G53390	ABCG24	NF_down	11.7722	5.65742	5.98021
AT1G53500	RHM2	NF_down	35.4804	13.1049	12.52
AT1G53520	FAP3	NF_down	52.6889	10.8408	8.49832
AT1G53580	GLY3	NF_up	19.6884	61.6476	36.1011
AT1G53780	RPT1B	NF_up	22.2762	112.118	48.3628
AT1G53785	NA	NF_up	14.265	59.6156	33.9594
AT1G53790	NA	NF_up	2.28454	8.77127	4.44832
AT1G53870	NA	NF_down	20.7349	4.66057	5.84723
AT1G53887	NA	NF_up	5.20538	12.3158	9.17936
AT1G53910	RAP2-12	NF_up	64.4867	187.96	137.045
AT1G53940	GLIP2	NF_up	0.761351	7.80333	6.98001
AT1G54000	GLL22	NF_up	5.01359	62.2452	38.0376
AT1G54050	HSP17.4B	NF_down	8.83329	4.12166	35.3275
AT1G54100	ALDH7B4	NF_up	20.2471	135.149	160.635
AT1G54130	RSH3	NF_down	36.6151	16.8334	18.708
AT1G54220	NA	NF_down	24.7812	8.99665	12.8054
AT1G54250	NRPB8A	NF_up	12.0904	24.7615	13.1685
AT1G54380	NA	NF_up	8.80721	20.2761	14.5106
AT1G54385	NA	NF_down	6.31959	1.45301	1.43489
AT1G54410	NA	NF_up	639.825	2437.48	547.473
AT1G54500	NA	NF_down	382.584	177.612	337.262
AT1G54520	NA	NF_down	135.259	33.7915	107.275
AT1G54680	NA	NF_up	5.95843	15.1692	12.6167
AT1G54740	NA	NF_up	34.0207	162.626	149.614
AT1G54780	TLP18.3	NF_down	650.777	136.754	355.267
AT1G54820	NA	NF_down	39.35	1.00966	5.10302
AT1G54890	NA	NF_up	0.294113	14.2049	7.81154
AT1G55020	LOX1	NF_up	16.991	64.9522	45.96
AT1G55140	NA	NF_down	44.1976	15.768	27.7149
AT1G55200	NA	NF_down	6.59296	2.79629	1.56077
AT1G55210	DIR20	NF_down	52.001	19.8962	7.33063
AT1G55260	NA	NF_down	92.3604	33.1226	7.94618
AT1G55310	SCL33	NF_up	25.738	82.6168	48.9852
AT1G55320	AAE18	NF_up	8.92525	19.3971	11.8991
AT1G55330	AGP21	NF_down	155.975	53.029	62.4106
AT1G55360	NA	NF_down	67.4541	33.3888	19.8888
AT1G55370	NDF5	NF_down	33.2847	13.7976	35.9907
AT1G55480	ZKT	NF_down	368.026	35.4675	184.603
AT1G55500	ECT4	NF_down	17.0536	7.68352	13.4097
AT1G55510	BCDH BETA1	NF_up	10.3197	35.0484	29.7965
AT1G55530	NA	NF_up	23.2789	62.567	64.8223
AT1G55670	PSAG	NF_down	2467.83	109.616	1434.52
AT1G55740	RFS1	NF_up	2.8997	7.24416	6.44149
AT1G55810	UKL3	NF_up	25.6915	195.412	104.784
AT1G55910	ZIP11	NF_down	26.8533	9.0129	17.2164
AT1G55960	NA	NF_down	336.961	32.4803	159.939
AT1G56010	NAC021	NF_up	7.49148	27.7666	22.091
AT1G56050	NA	NF_down	44.2996	20.9206	44.4863
AT1G56140	NA	NF_up	6.24012	14.9856	12.1079
AT1G56145	NA	NF_up	3.29804	13.4224	9.12671
AT1G56170	NFYC2	NF_down	15.2432	5.25985	8.02463
AT1G56190	NA	NF_down	231.224	20.8981	136.617
AT1G56200	emb1303	NF_up	167.729	583.117	247.398
AT1G56220	NA	NF_up	298.589	1250.58	399.532
AT1G56280	ATDI19	NF_up	471.741	2284.47	547.009
AT1G56300	NA	NF_up	8.04884	29.3368	36.9317
AT1G56430	NAS4	NF_down	27.3589	1.26266	2.40215
AT1G56440	TPR5	NF_up	3.42606	7.99787	7.47977
AT1G56500	NA	NF_down	79.4005	20.7325	54.1702
AT1G56580	SVB	NF_down	215.109	60.0864	29.564
AT1G56612	NA	NF_up	11.4397	27.7644	18.8385
AT1G56660	NA	NF_up	7.23257	25.7502	27.0777
AT1G56700	NA	NF_up	32.3166	94.0032	59.9383
AT1G57540	NA	NF_up	10.0121	21.9797	14.3953
AT1G57560	AtMYB50	NF_up	1.36692	7.25534	3.94969
AT1G57610	NA	NF_down	24.585	7.95829	13.6182
AT1G57720	NA	NF_up	146.765	447.089	280.088
AT1G57980	PUP22	NF_down	11.7746	2.87596	3.97711
AT1G57990	PUP18	NF_up	41.8945	106.622	122.31
AT1G58030	CAT2	NF_up	37.737	95.77	84.5479
AT1G58080	HISN1A	NF_down	186.152	44.4855	62.1768
AT1G58180	BCA6	NF_up	45.2308	95.4759	70.6321
AT1G58235	NA	NF_up	31.0749	89.0612	47.1455
AT1G58280	NA	NF_down	14.422	3.13472	3.07543
AT1G58290	HEMA1	NF_down	480.721	83.7182	445.303
AT1G58340	ZF14	NF_up	4.28536	11.5407	26.1441
AT1G58370	RXF12	NF_down	9.91705	3.16201	1.04386
AT1G58520	RXW8	NF_down	35.1278	3.40122	17.0537
AT1G58602	NA	NF_down	54.3616	4.54196	21.9926
AT1G59590	ZCF37	NF_up	3.94333	18.4435	10.3229
AT1G59900	E1 ALPHA	NF_up	83.7735	179.126	114.642
AT1G60000	NA	NF_down	180.275	55.4578	94.1583
AT1G60140	TPS10	NF_up	17.2228	47.29	49.4342
AT1G60200	NA	NF_up	48.1889	108.163	83.0504
AT1G60550	MENB	NF_down	110.554	37.079	101.07
AT1G60590	NA	NF_down	17.9201	0.622672	18.3925
AT1G60680	AGD2	NF_up	5.4144	16.9809	11.7253
AT1G60730	NA	NF_up	9.03584	21.769	10.3956
AT1G60790	TBL2	NF_down	11.7102	5.58717	5.69235
AT1G60890	PIP5K8	NF_down	11.9819	5.81221	9.47945
AT1G60950	FD2	NF_down	2525.11	1063.21	2817.68
AT1G60960	IRT3	NF_up	8.87945	23.6688	21.6092
AT1G61065	NA	NF_up	3.51622	9.08706	7.31017
AT1G61190	NA	NF_down	49.8931	22.3527	52.7781
AT1G61300	NA	NF_down	21.09	3.37521	17.4204
AT1G61350	NA	NF_down	14.2684	7.05599	9.35972
AT1G61360	NA	NF_up	2.54621	5.54218	4.60944
AT1G61380	SD129	NF_down	17.6978	5.99064	9.21314
AT1G61520	LHCA3	NF_down	2305.96	90.8378	2089.07
AT1G61590	NA	NF_up	1.30817	12.4028	13.5421
AT1G61667	NA	NF_up	4.54162	12.5624	11.3647
AT1G61820	BGLU46	NF_up	6.40367	38.445	35.1636
AT1G61890	NA	NF_up	8.90317	39.8029	32.8556
AT1G61970	NA	NF_up	3.73654	7.533	7.56626
AT1G62050	NA	NF_down	9.66897	3.26932	5.88821
AT1G62180	APR2	NF_down	271.068	25.0472	35.9541
AT1G62250	NA	NF_down	82.0467	9.83808	31.3067
AT1G62290	APA2	NF_down	15.8337	3.42141	9.28737
AT1G62350	NA	NF_up	2.46698	5.83243	4.65822
AT1G62380	ACO2	NF_up	622.444	2812.69	921.363
AT1G62400	HT1	NF_down	6.83256	2.88237	3.59567
AT1G62430	CDS1	NF_down	15.0584	6.34285	7.79743
AT1G62480	NA	NF_up	177.946	661.19	270.613
AT1G62500	NA	NF_down	24.0798	8.60574	2.79274
AT1G62510	NA	NF_up	78.0994	185.584	127.087
AT1G62540	FMOGS-OX2	NF_down	5.9395	1.05697	0.0610032
AT1G62630	NA	NF_down	13.4031	5.06761	11.385
AT1G62660	BFRUCT3	NF_up	36.6873	205.218	129.355
AT1G62730	NA	NF_up	2.92852	8.37068	6.74174
AT1G62750	CPEFG	NF_down	420.815	209.664	386.388
AT1G62770	NA	NF_up	4.57268	27.2189	16.6112
AT1G62780	NA	NF_down	221.709	42.0301	138.205
AT1G62810	NA	NF_up	4.97212	18.7467	12.3587
AT1G62850	NA	NF_down	23.0897	7.12811	15.9561
AT1G62960	ACS10	NF_down	59.1393	22.7538	62.742
AT1G63100	SCL28	NF_down	10.4542	1.36158	0.915891
AT1G63180	UGE3	NF_up	12.5694	30.2903	26.6178
AT1G63300	NA	NF_down	6.11509	2.13281	1.63645
AT1G63310	NA	NF_down	13.7066	2.90972	3.81376
AT1G63360	NA	NF_down	24.765	8.84077	15.0859
AT1G63460	GPX8	NF_up	17.5458	36.6204	16.7135
AT1G63470	AHL5	NF_down	14.676	6.98335	6.88969
AT1G63480	AHL12	NF_down	10.3778	4.76016	4.43582
AT1G63650	BHLH2	NF_down	5.69151	2.43384	1.68137
AT1G63720	NA	NF_up	1.54215	6.31602	6.49876
AT1G63750	NA	NF_up	3.21957	11.7764	8.20249
AT1G63770	NA	NF_down	96.4311	42.6664	97.6349
AT1G63840	NA	NF_up	5.30191	21.6378	20.9971
AT1G63940	MDAR6	NF_down	93.7761	21.7551	30.5085
AT1G63970	ISPF	NF_down	141.828	46.4449	88.754
AT1G63980	NA	NF_up	75.7439	190.843	74.8641
AT1G64060	RBOHF	NF_up	4.9465	10.908	8.1827
AT1G64110	NA	NF_up	1.50808	6.30761	3.64935
AT1G64150	NA	NF_down	39.2583	8.94506	24.4092
AT1G64190	NA	NF_up	24.1578	49.8776	30.3683
AT1G64220	TOM7-2	NF_up	2.64213	42.4834	4.66337
AT1G64230	UBC28	NF_up	309.159	2013.64	673.12
AT1G64330	NA	NF_down	23.8621	11.7369	8.50732
AT1G64370	NA	NF_down	347.221	151.473	51.7534
AT1G64390	AtGH9C2	NF_down	40.6443	4.32971	3.85267
AT1G64400	LACS3	NF_down	8.59764	2.73603	1.09908
AT1G64450	NA	NF_down	9.7179	3.0699	2.60572
AT1G64500	NA	NF_down	164.257	80.1981	82.7056
AT1G64600	NA	NF_up	4.275	11.8699	6.49192
AT1G64660	MGL	NF_up	10.0722	68.0474	42.4392
AT1G64670	BDG1	NF_down	33.6026	4.49746	2.77269
AT1G64680	NA	NF_down	191.494	82.2855	263.286
AT1G64690	BLT	NF_down	8.55695	4.1206	2.73135
AT1G64770	PNSB2	NF_down	156.179	34.8348	124.137
AT1G64780	AMT1-2	NF_down	47.0961	12.1107	25.1237
AT1G64860	SIGA	NF_down	203.28	34.6601	139.17
AT1G64900	CYP89A2	NF_down	38.8673	8.78235	57.2465
AT1G64970	VTE4	NF_down	21.0534	7.24819	5.66022
AT1G64980	CDI	NF_down	39.8432	17.8587	23.8607
AT1G65010	NA	NF_down	23.8653	9.3107	6.85387
AT1G65032	NA	NF_up	5.47377	12.2116	7.73468
AT1G65080	ALB3L2	NF_up	3.5356	9.60265	9.63715
AT1G65190	NA	NF_down	55.5588	2.86374	11.8091
AT1G65230	NA	NF_down	217.368	43.9068	164.318
AT1G65260	VIPP1	NF_down	294.877	92.6089	228.514
AT1G65295	NA	NF_down	75.5212	25.0951	18.9356
AT1G65420	NPQ7	NF_down	8.44498	3.48012	6.94281
AT1G65510	NA	NF_up	2.66178	24.0459	13.6945
AT1G65560	NA	NF_up	5.50351	14.6455	11.8388
AT1G65610	KOR2	NF_up	0.774948	5.32789	5.3497
AT1G65800	SD16	NF_down	16.6161	0.12774	2.21565
AT1G65820	NA	NF_up	51.9443	162.174	78.5512
AT1G65845	NA	NF_up	22.8136	124.953	54.9895
AT1G65870	DIR21	NF_down	42.3336	0.0713923	6.1489
AT1G65900	NA	NF_down	7.41889	1.30014	0.900078
AT1G65960	GAD2	NF_down	225.112	85.8029	114.798
AT1G65970	PRXIIC	NF_up	10.4102	475.801	220.757
AT1G65980	PRXIIB	NF_up	125.871	685.627	314.406
AT1G66090	NA	NF_up	2.29715	8.73537	6.9523
AT1G66100	NA	NF_down	147.752	3.10948	0.922091
AT1G66130	NA	NF_down	44.0652	17.5003	62.6325
AT1G66140	ZFP4	NF_down	21.1658	7.61818	6.80085
AT1G66160	PUB20	NF_up	3.08445	32.6287	28.4873
AT1G66180	NA	NF_up	49.2154	305.608	154.634
AT1G66230	MYB20	NF_down	12.336	5.34092	6.77563
AT1G66250	NA	NF_down	13.6643	5.19854	5.05815
AT1G66270	BGLU21	NF_up	7.64265	83.7592	47.4926
AT1G66280	BGLU22	NF_up	4.85592	40.1094	19.3878
AT1G66330	NA	NF_down	91.6579	44.2359	78.4711
AT1G66400	CML23	NF_up	2.61494	11.6147	6.70457
AT1G66430	NA	NF_down	73.1526	27.2048	20.5142
AT1G66500	PCFS1	NF_up	3.02347	11.4592	9.60407
AT1G66580	RPL10C	NF_up	158.084	427.324	304.136
AT1G66725	MIR163	NF_up	12.076	49.0403	19.9907
AT1G66760	NA	NF_up	22.382	51.5496	30.7729
AT1G66820	NA	NF_down	67.2406	30.3504	34.6674
AT1G66840	PMI2	NF_down	30.2797	12.0212	20.7639
AT1G66900	NA	NF_down	15.6176	7.49013	12.1333
AT1G66910	NA	NF_down	8.79434	3.45992	15.8201
AT1G66940	NA	NF_down	35.3463	5.60056	2.09784
AT1G66970	GDPDL1	NF_down	91.9425	21.7053	17.0969
AT1G66980	GDPDL2	NF_down	22.7716	3.91588	5.41695
AT1G67030	ZFP6	NF_up	2.66057	18.3793	11.8736
AT1G67040	NA	NF_down	7.16397	2.14801	1.65986
AT1G67105	NA	NF_up	376.438	1022.35	722.107
AT1G67365	NA	NF_up	2.28064	6.89737	4.2758
AT1G67430	RPL17B	NF_up	429.433	1283.1	548.741
AT1G67480	NA	NF_up	59.6002	138.808	126.093
AT1G67700	HHL1	NF_down	465.831	139.186	250.27
AT1G67710	ARR11	NF_up	1.90306	7.40417	5.05264
AT1G67740	PSBY	NF_down	1302.07	101.119	699.043
AT1G67840	CSK	NF_down	59.649	17.0232	33.5473
AT1G67865	NA	NF_down	14.858	0.6679	0
AT1G67870	NA	NF_down	368.647	115.774	27.65
AT1G67970	HSFA8	NF_up	1.93414	8.07844	7.62406
AT1G68010	HPR	NF_down	941.183	391.502	1628.76
AT1G68140	NA	NF_up	23.2317	47.6067	41.0418
AT1G68190	NA	NF_down	52.9367	10.2775	41.2737
AT1G68238	NA	NF_down	111.69	9.75976	30.952
AT1G68260	NA	NF_down	30.5937	12.1367	7.69271
AT1G68300	NA	NF_up	25.2167	71.2268	39.5437
AT1G68440	NA	NF_up	140.317	482.642	237.687
AT1G68520	COL6	NF_down	206.155	26.3805	101.055
AT1G68570	NPF3.1	NF_down	21.7808	4.1895	12.5118
AT1G68580	NA	NF_up	17.0867	42.3022	45.0987
AT1G68590	NA	NF_down	591.816	219.016	407.584
AT1G68600	ALMT5	NF_down	7.34558	1.2161	1.66116
AT1G68660	NA	NF_down	156.736	54.8012	134.906
AT1G68780	NA	NF_down	25.4047	11.1501	3.412
AT1G68830	STN7	NF_down	144.371	45.3252	103.691
AT1G68862	NA	NF_up	7.32936	22.9782	12.3193
AT1G68870	ATSOFL2	NF_down	10.251	3.32425	4.95306
AT1G68910	WIT2	NF_down	23.3557	10.8654	14.2603
AT1G69030	NA	NF_down	17.5274	8.16383	7.59977
AT1G69160	NA	NF_down	59.7683	13.9259	18.4297
AT1G69200	FLN2	NF_up	16.7176	37.3986	30.5595
AT1G69360	NA	NF_up	4.37335	10.1981	8.45061
AT1G69390	MINE1	NF_down	67.7508	25.2046	34.5354
AT1G69420	PAT22	NF_down	36.0842	15.764	11.5492
AT1G69450	NA	NF_up	7.23047	16.5924	16.0622
AT1G69510	NA	NF_up	104.186	216.302	72.4189
AT1G69523	NA	NF_down	23.0846	4.40133	19.8362
AT1G69530	EXPA1	NF_down	364.351	40.8486	69.5183
AT1G69570	CDF5	NF_down	6.48061	2.02354	7.40118
AT1G69600	ZHD11	NF_up	1.82157	23.743	13.107
AT1G69620	RPL34B	NF_up	319.59	653.505	402.371
AT1G69680	NA	NF_down	6.74975	3.30889	5.58892
AT1G69690	TCP15	NF_down	8.98022	3.57313	4.20787
AT1G69700	HVA22C	NF_down	34.0874	15.1888	11.6323
AT1G69730	WAKL9	NF_down	10.2904	1.56217	5.21493
AT1G69770	CMT3	NF_down	12.2362	4.06278	4.6635
AT1G69810	WRKY36	NF_up	3.76246	13.6279	11.4537
AT1G69830	AMY3	NF_down	20.8938	5.07111	29.7433
AT1G69840	HIR2	NF_up	11.79	67.2957	71.1592
AT1G69870	NPF2.13	NF_down	22.3864	7.94948	45.6378
AT1G69890	NA	NF_up	6.83088	19.6079	10.7389
AT1G69910	NA	NF_down	8.2995	3.2493	5.47478
AT1G69935	SHW1	NF_down	41.2047	19.8947	46.2429
AT1G70210	CYCD1-1	NF_down	15.9671	2.74643	2.84706
AT1G70230	AXY4	NF_down	22.5085	8.73967	8.771
AT1G70280	NA	NF_down	27.144	10.4819	11.1492
AT1G70290	TPS8	NF_up	32.5982	82.7776	102.75
AT1G70360	NA	NF_up	3.33821	6.74926	8.94402
AT1G70370	JP650	NF_down	72.6648	27.8706	43.3715
AT1G70410	BCA4	NF_down	288.817	87.7098	319.075
AT1G70420	NA	NF_up	3.6483	7.63725	4.52263
AT1G70440	SRO3	NF_up	0.539776	14.7597	0.842141
AT1G70470	NA	NF_down	9.64699	4.65926	2.73798
AT1G70505	NA	NF_down	8.74797	2.7571	4.18822
AT1G70550	NA	NF_down	9.1861	3.97583	2.97334
AT1G70560	TAA1	NF_down	15.1741	5.34254	3.16131
AT1G70580	GGAT2	NF_down	86.2933	19.6695	85.9337
AT1G70610	ABCB26	NF_down	55.1028	12.7858	29.0965
AT1G70620	NA	NF_up	35.1948	75.2432	46.2486
AT1G70700	TIFY7	NF_down	64.2863	20.9084	48.3463
AT1G70730	PGM2	NF_down	92.1563	33.0041	88.9476
AT1G70750	MYOB2	NF_down	6.37126	2.45897	2.3956
AT1G70760	ndhL	NF_down	499.111	76.736	308.827
AT1G70810	NA	NF_down	12.3713	3.89223	9.02152
AT1G70820	NA	NF_down	34.247	0.954205	16.8937
AT1G70830	MLP28	NF_down	194.4	41.0801	5.11307
AT1G70850	MLP34	NF_up	41.3692	159.39	92.6316
AT1G70900	NA	NF_down	29.3207	6.48776	24.1496
AT1G70980	SYNC3	NF_up	8.02351	24.1782	18.8204
AT1G70985	NA	NF_down	32.9301	0.422546	4.81282
AT1G71260	WHY2	NF_up	23.0461	67.5926	31.3843
AT1G71330	NAP5	NF_up	3.25563	6.89889	3.93142
AT1G71400	RLP12	NF_up	3.10289	8.33033	8.95977
AT1G71500	NA	NF_down	471.929	129.701	453.153
AT1G71528	NA	NF_up	1.99904	8.05024	4.45461
AT1G71730	NA	NF_up	33.6995	120.093	54.016
AT1G71810	NA	NF_down	35.9499	14.4918	34.5486
AT1G71980	RMR2	NF_up	30.188	62.1485	44.7736
AT1G72030	NA	NF_down	51.1973	8.38903	28.7628
AT1G72040	NA	NF_up	25.875	52.9353	35.6094
AT1G72060	NA	NF_up	2.2029	32.3534	13.7412
AT1G72070	NA	NF_up	3.7219	35.0521	22.1331
AT1G72175	NA	NF_up	7.02014	16.8269	12.1764
AT1G72180	NA	NF_down	14.5	7.01006	9.82229
AT1G72200	ATL11	NF_up	1.43755	6.34251	5.59693
AT1G72240	NA	NF_up	1.00184	6.65859	5.48705
AT1G72330	ALAAT2	NF_up	5.97131	13.6538	22.9117
AT1G72360	ERF073	NF_up	3.78794	14.4765	11.2672
AT1G72370	RPSAA	NF_up	256.952	538.799	395.272
AT1G72416	NA	NF_up	2.61499	11.6104	18.0047
AT1G72450	TIFY11B	NF_down	29.1583	13.1592	10.7352
AT1G72640	NA	NF_down	84.9969	31.6271	92.9029
AT1G72645	NA	NF_down	71.8379	11.6675	47.7133
AT1G72670	iqd8	NF_down	6.71385	2.21687	1.36497
AT1G72680	CAD1	NF_up	9.85265	29.2587	27.2661
AT1G72930	TIR	NF_down	63.0991	4.54708	10.4354
AT1G72970	HTH	NF_down	50.6043	14.6213	7.61884
AT1G73060	LPA3	NF_down	173.074	77.6935	93.8133
AT1G73110	NA	NF_down	81.2119	24.5128	49.1867
AT1G73120	NA	NF_down	54.0796	7.94014	16.9193
AT1G73230	NA	NF_up	155.929	335.375	197.598
AT1G73260	ATKTI1	NF_up	70.0228	1120.77	403.602
AT1G73330	ATDR4	NF_down	53.2487	15.3299	5.81181
AT1G73380	NA	NF_up	6.4087	13.4842	9.38782
AT1G73390	NA	NF_down	29.4268	9.14161	14.9794
AT1G73460	NA	NF_down	14.4625	6.28282	11.3388
AT1G73490	NA	NF_up	30.0034	67.0177	44.374
AT1G73500	MKK9	NF_up	4.60539	18.4894	11.8607
AT1G73655	FKBP17-3	NF_down	218.062	42.3947	92.5686
AT1G73670	MPK15	NF_down	29.8448	12.411	20.6074
AT1G73760	NA	NF_down	21.3631	9.86871	13.6096
AT1G73870	COL7	NF_down	67.8617	0	2.99729
AT1G73980	NA	NF_up	14.3167	31.2572	21.0576
AT1G74040	IPMS2	NF_down	34.3249	14.4236	24.448
AT1G74050	RPL6C	NF_up	145.713	442.594	264.585
AT1G74060	RPL6B	NF_up	118.113	445.323	182.999
AT1G74070	CYP26-2	NF_down	91.4056	6.9432	38.3412
AT1G74210	GDPD5	NF_up	7.43195	15.5041	7.01833
AT1G74300	NA	NF_down	8.28524	3.32774	4.35527
AT1G74430	MYB95	NF_down	9.09605	4.2438	5.36351
AT1G74456	NA	NF_up	51.5562	103.528	63.3042
AT1G74458	NA	NF_up	6.7143	16.5912	9.72043
AT1G74470	CHLP	NF_down	1064.98	224.711	970.567
AT1G74500	PRE3	NF_up	1.19756	8.48579	9.12947
AT1G74560	NRP1	NF_up	58.8903	148.474	84.9741
AT1G74640	NA	NF_down	44.6925	11.7844	35.7447
AT1G74670	GASA6	NF_down	453.37	51.1353	31.862
AT1G74710	ICS1	NF_down	11.7329	3.79335	10.163
AT1G74730	NA	NF_down	376.016	69.1439	334.749
AT1G74840	NA	NF_up	47.9916	158.563	103.033
AT1G74880	ndhO	NF_down	316.278	69.0997	148.883
AT1G74960	KAS2	NF_down	110.036	54.3029	64.1713
AT1G75100	JAC1	NF_down	61.8174	17.5147	34.6924
AT1G75120	RRA1	NF_up	9.72528	20.8951	6.55667
AT1G75210	NA	NF_down	42.3585	17.3578	35.2773
AT1G75220	NA	NF_up	55.4182	117.11	131.454
AT1G75280	NA	NF_down	114.024	19.8107	80.5227
AT1G75295	NA	NF_up	8.78569	25.0038	17.1586
AT1G75350	RPL31	NF_down	518.776	244.584	381.086
AT1G75380	BBD1	NF_down	184.701	55.8957	105.837
AT1G75460	NA	NF_down	177.43	11.3896	78.0346
AT1G75490	DREB2D	NF_up	2.76723	6.75556	10.0353
AT1G75540	BBX21	NF_up	40.3373	122.076	79.4318
AT1G75580	NA	NF_down	7.12586	3.54507	4.23256
AT1G75670	NA	NF_up	7.21193	16.4949	11.9241
AT1G75690	LQY1	NF_down	514.284	95.7442	407.394
AT1G75710	NA	NF_down	17.8625	7.97322	4.13639
AT1G75750	GASA1	NF_up	387.164	2289.54	2554.58
AT1G75780	TUBB1	NF_down	11.4664	5.5517	3.89323
AT1G75800	NA	NF_up	41.0829	121.314	58.6124
AT1G75820	CLV1	NF_down	23.5288	5.71002	7.47794
AT1G75900	EXL3	NF_down	10.6352	1.18578	1.398
AT1G76040	CPK29	NF_down	7.14941	2.72639	2.76943
AT1G76070	NA	NF_up	3.49519	8.15836	6.26921
AT1G76080	CDSP32	NF_down	287.301	63.7508	210.176
AT1G76100	PETE	NF_down	397.755	4.53648	72.2934
AT1G76110	HMGB9	NF_down	42.9241	9.37404	38.8638
AT1G76150	ECH2	NF_up	14.4331	30.5141	22.5033
AT1G76160	sks5	NF_up	97.0389	209.383	120.896
AT1G76180	ERD14	NF_up	96.6418	482.617	196.228
AT1G76240	NA	NF_down	10.7471	4.30407	3.45405
AT1G76310	CYCB2-4	NF_down	6.33686	2.06722	0.974881
AT1G76410	ATL8	NF_up	2.96248	25.1482	12.7912
AT1G76450	PPD3	NF_down	228.076	53.0358	141.415
AT1G76500	AHL29	NF_up	1.79795	7.22524	5.0229
AT1G76540	CDKB2-1	NF_down	15.7076	4.64047	3.42476
AT1G76560	CP12-3	NF_up	9.40356	28.6005	14.1189
AT1G76590	NA	NF_up	3.40337	35.6053	22.7655
AT1G76600	NA	NF_up	7.09126	31.9858	45.9606
AT1G76680	OPR1	NF_down	62.6567	24.011	24.1836
AT1G76690	OPR2	NF_down	11.3522	5.60475	7.30876
AT1G76730	COG0212	NF_down	71.2096	29.7401	56.1064
AT1G76790	NA	NF_down	20.0217	8.93829	4.0575
AT1G76820	NA	NF_up	2.39356	8.63232	3.7123
AT1G76930	ATEXT4	NF_up	88.0007	1889.1	772.609
AT1G76990	ACR3	NF_up	88.2149	197.694	148.552
AT1G77000	SKP2B	NF_up	3.54463	8.40241	6.64927
AT1G77090	PPD4	NF_down	101.299	24.7516	65.2734
AT1G77180	SKIP	NF_up	51.789	136.507	73.2044
AT1G77210	STP14	NF_up	9.56929	21.829	16.6419
AT1G77220	NA	NF_up	10.2886	21.891	19.9645
AT1G77260	NA	NF_down	17.8055	8.36834	8.32703
AT1G77330	NA	NF_up	3.45584	41.972	30.3482
AT1G77370	GRXC3	NF_up	27.2054	60.1078	32.5502
AT1G77380	AAP3	NF_up	2.11442	9.49372	5.97147
AT1G77400	NA	NF_down	6.35815	2.01634	1.12736
AT1G77490	APXT	NF_down	208.623	19.4208	98.6971
AT1G77590	LACS9	NF_down	46.904	10.5459	15.7546
AT1G77640	ERF013	NF_up	0.400146	14.0766	4.98832
AT1G77670	NA	NF_down	25.6554	9.89394	11.2327
AT1G77710	NA	NF_up	78.6017	247.062	111.933
AT1G77760	NIA1	NF_down	346.352	68.1027	140.163
AT1G77885	NA	NF_up	3.84847	9.40419	6.51365
AT1G77930	NA	NF_down	108.143	30.3961	58.2646
AT1G78020	NA	NF_down	195.675	94.1392	44.8714
AT1G78070	NA	NF_down	24.127	10.8491	16.1943
AT1G78080	RAP2-4	NF_up	56.3502	155.614	95.2484
AT1G78130	UNE2	NF_up	4.65718	9.52185	6.60462
AT1G78150	NA	NF_up	50.1955	153.759	96.8853
AT1G78170	NA	NF_down	62.9905	22.5373	8.42716
AT1G78180	NA	NF_down	38.2392	14.9508	29.0445
AT1G78210	NA	NF_down	14.5958	5.73235	3.78788
AT1G78230	NA	NF_down	32.3359	7.40321	27.6168
AT1G78290	SRK2C	NF_up	33.2099	70.5415	164.841
AT1G78310	VQ9	NF_up	3.84863	13.1273	12.7956
AT1G78340	GSTU22	NF_up	1.17894	8.17993	7.37884
AT1G78370	GSTU20	NF_down	124.31	7.19683	1.46609
AT1G78420	NA	NF_up	15.7891	35.9314	26.5126
AT1G78430	ICR4	NF_down	7.00456	2.3267	1.55318
AT1G78460	NA	NF_up	55.913	153.546	58.0032
AT1G78490	CYP708A3	NF_down	10.7736	1.85259	2.30615
AT1G78530	NA	NF_down	7.92584	2.66147	2.60518
AT1G78580	TPS1	NF_down	34.177	12.3551	12.6505
AT1G78600	BBX22	NF_up	13.9774	28.5642	23.7366
AT1G78660	GGH1	NF_up	21.219	71.2045	37.3408
AT1G78780	NA	NF_up	1.76339	6.89396	6.19826
AT1G78915	NA	NF_down	39.2974	9.07316	26.3034
AT1G78930	NA	NF_up	1.88326	9.31785	8.19501
AT1G78995	NA	NF_down	42.4709	4.37838	36.385
AT1G79245	NA	NF_up	77.2866	352.09	262.296
AT1G79380	NA	NF_up	28.9267	76.5851	42.6318
AT1G79410	38626	NF_down	12.5068	3.04253	9.17208
AT1G79510	NA	NF_down	81.6807	23.2045	94.6774
AT1G79530	GAPCP1	NF_up	18.559	58.4708	28.6411
AT1G79700	NA	NF_up	20.6235	98.4699	46.7717
AT1G79720	NA	NF_down	18.9836	6.34441	10.0847
AT1G79790	NA	NF_down	69.7916	21.3008	45.3438
AT1G80150	NA	NF_up	2.7665	6.7231	6.61073
AT1G80160	NA	NF_up	1.97016	15.4347	13.6308
AT1G80180	NA	NF_up	78.8364	206.414	172.662
AT1G80240	NA	NF_up	1.89204	7.12601	7.78015
AT1G80280	NA	NF_down	23.7059	4.91539	4.45974
AT1G80420	XRCC1	NF_up	12.4728	29.1618	14.9743
AT1G80440	NA	NF_up	41.3872	223.681	134.775
AT1G80570	FBL14	NF_up	2.3061	17.1241	11.2361
AT1G80610	NA	NF_up	8.30296	17.1098	12.582
AT1G80760	NIP6-1	NF_down	9.07365	2.83456	3.23731
AT1G80780	CAF1-6	NF_up	106.996	260.634	231.18
AT1G80830	NRAMP1	NF_up	18.9085	54.1405	42.6135
AT1G80840	WRKY40	NF_up	1.85939	16.1637	21.3374
AT1G80850	NA	NF_down	16.2736	5.92967	3.95698
AT1G80890	NA	NF_up	9.16396	19.2995	11.9414
AT1G80920	ATJ8	NF_up	171.263	697.614	323.546
AT2G01008	NA	NF_up	2.58763	26.4501	16.778
AT2G01021	NA	NF_up	941.834	3013.75	3699.9
AT2G01060	NA	NF_up	22.9596	56.9739	37.3307
AT2G01080	NA	NF_up	5.61212	14.1661	8.0298
AT2G01100	NA	NF_up	33.4712	136.337	59.9181
AT2G01110	TATC	NF_down	118.618	51.2998	164.049
AT2G01140	FBA3	NF_up	97.6171	206.048	97.3327
AT2G01260	NA	NF_down	38.1344	14.9374	25.0099
AT2G01290	RPI2	NF_down	67.2003	28.475	50.5149
AT2G01300	NA	NF_up	2.71706	7.40333	9.33549
AT2G01450	MPK17	NF_up	76.2681	225.97	163.758
AT2G01490	PAHX	NF_up	42.4205	107.425	82.0107
AT2G01520	MLP328	NF_down	17.1098	4.93866	1.19329
AT2G01530	MLP329	NF_up	24.6665	177.786	58.0912
AT2G01540	NA	NF_up	6.74623	21.6612	15.3513
AT2G01590	CRR3	NF_down	122.036	15.1958	71.4331
AT2G01650	PUX2	NF_up	10.62	22.4603	16.1239
AT2G01755	NA	NF_down	38.2855	13.9842	21.9891
AT2G01760	ARR14	NF_down	10.9994	2.95762	1.83883
AT2G01870	NA	NF_down	21.4516	5.63086	9.72974
AT2G01900	NA	NF_up	1.05651	5.69545	4.84915
AT2G01918	PQL3	NF_down	20.6449	9.93488	25.1877
AT2G02370	NA	NF_up	4.51134	9.6863	8.26879
AT2G02390	GSTZ1	NF_up	26.1915	59.8332	45.9722
AT2G02500	ISPD	NF_down	38.2769	10.6596	14.9309
AT2G02570	NA	NF_up	37.9185	107.508	55.6009
AT2G02680	NA	NF_up	1.56599	6.91761	7.83752
AT2G02710	TLP1	NF_up	32.4078	94.5802	188.102
AT2G02760	UBC2	NF_up	67.9416	205.64	171.753
AT2G02820	MYB88	NF_down	10.2725	3.20562	5.2992
AT2G02955	MEE12	NF_up	2.52109	6.93551	5.42493
AT2G03090	EXPA15	NF_down	20.8919	5.80428	5.44728
AT2G03240	PHO1-H5	NF_up	12.5836	42.8123	24.4497
AT2G03310	NA	NF_down	15.6035	7.63117	20.8145
AT2G03350	NA	NF_down	72.4415	27.5393	22.5886
AT2G03420	NA	NF_down	138.979	39.2409	99.8693
AT2G03550	CXE7	NF_down	44.3395	5.04317	7.62272
AT2G03710	AGL3	NF_down	7.74271	2.79282	14.731
AT2G03750	SOT11	NF_down	58.3081	2.65563	13.4834
AT2G03850	NA	NF_up	1.64221	5.71873	5.9837
AT2G04039	NA	NF_down	254.411	43.529	107.851
AT2G04040	DTX1	NF_up	4.84962	41.8762	60.7672
AT2G04050	DTXL1	NF_up	1.63844	129.507	139.568
AT2G04100	DTXL5	NF_up	3.02075	7.0855	4.88151
AT2G04410	NA	NF_up	83.5296	175.551	89.8212
AT2G04570	NA	NF_down	31.4486	5.80798	5.1409
AT2G04700	FTRC	NF_down	303.523	63.5928	236.668
AT2G04780	FLA7	NF_down	60.5087	13.6211	10.8579
AT2G04790	NA	NF_down	55.8157	15.841	49.5369
AT2G04800	NA	NF_up	6.38808	33.0219	24.7138
AT2G04842	EMB2761	NF_down	117.325	36.5336	111.539
AT2G04850	NA	NF_down	13.6849	4.81358	6.54055
AT2G04852	NA	NF_up	2.00891	5.99753	2.39899
AT2G04890	SCL21	NF_up	4.63281	14.0534	8.05846
AT2G05070	LHCB2.2	NF_down	1719.5	3.44422	869.576
AT2G05100	LHCB2.1	NF_down	1593.73	18.2362	1077.04
AT2G05160	NA	NF_down	10.3783	1.28261	9.62525
AT2G05310	NA	NF_down	332.605	95.8371	298.267
AT2G05380	GRP3S	NF_up	643.753	1375.09	454.565
AT2G05440	ATGRP9	NF_up	36.8125	276.713	97.8702
AT2G05540	NA	NF_up	308.785	680.553	533.636
AT2G05620	PGR5	NF_down	429.247	158.035	351.969
AT2G05632	NA	NF_down	12.5757	4.09591	8.7577
AT2G05790	NA	NF_down	70.4905	20.1236	24.5689
AT2G05810	NA	NF_down	6.70781	2.37624	2.09197
AT2G06010	ORG4	NF_up	16.927	35.2631	26.2796
AT2G06520	PSBX	NF_down	2133.8	464.15	2002.54
AT2G06850	XTH4	NF_up	428.217	1038.81	358.042
AT2G06925	PLA2-ALPHA	NF_down	25.6672	7.17906	5.8111
AT2G06950	NA	NF_up	7.62653	24.3578	3.63572
AT2G07050	CAS1	NF_down	58.6565	24.3124	25.6217
AT2G07680	ATMRP11	NF_down	9.37366	4.36687	4.11858
AT2G10940	NA	NF_down	961.069	104.603	376.427
AT2G12170	NA	NF_up	3.1282	11.0633	3.59669
AT2G12462	NA	NF_down	17.181	2.91646	1.59386
AT2G12550	NA	NF_up	3.11853	6.56766	5.02228
AT2G12646	NA	NF_up	0.514682	8.49335	7.75668
AT2G13130	NA	NF_up	2.31417	5.67372	5.24241
AT2G13610	ABCG5	NF_down	10.2439	4.41177	4.42596
AT2G13665	NA	NF_up	5.67515	14.5953	10.3245
AT2G13840	NA	NF_up	4.91451	12.1919	8.19357
AT2G14050	MCM9	NF_down	6.4194	3.03635	5.52554
AT2G14060	NA	NF_down	8.57719	4.09424	8.25781
AT2G14080	NA	NF_down	10.6956	3.49115	9.34582
AT2G14170	ALDH6B2	NF_up	24.3503	116.754	89.2001
AT2G14750	APK1	NF_down	29.4187	10.3071	12.0249
AT2G14878	NA	NF_up	45.8796	282.348	110.166
AT2G14900	GASA7	NF_up	4.34244	26.7883	9.91427
AT2G15020	NA	NF_down	82.5126	6.3231	16.6743
AT2G15030	NA	NF_up	1.90779	7.47528	6.94438
AT2G15290	TIC21	NF_down	106.025	40.44	48.4512
AT2G15620	NIR1	NF_down	306.076	17.4862	94.5277
AT2G15820	OTP51	NF_down	11.0588	5.28817	8.10136
AT2G15880	PEX3	NF_up	4.93124	71.8188	49.6149
AT2G15890	MEE14	NF_up	65.3052	210.89	241.934
AT2G16270	NA	NF_down	7.64783	1.36753	1.78913
AT2G16380	SFH7	NF_down	26.5572	8.79665	5.10155
AT2G16430	PAP10	NF_down	41.8992	19.4444	25.5741
AT2G16440	MCM4	NF_down	8.92851	4.30435	3.77665
AT2G16586	NA	NF_up	32.4751	214.422	170.26
AT2G16595	NA	NF_up	3.20119	9.56081	6.42212
AT2G16630	NA	NF_down	21.5267	4.95026	6.24225
AT2G16650	PRORP2	NF_up	6.1458	21.4392	11.2446
AT2G16720	MYB7	NF_up	3.82438	14.4292	10.9465
AT2G16750	NA	NF_up	3.14315	8.8041	7.17863
AT2G16850	PIP2-8	NF_down	27.3399	9.97532	5.7316
AT2G16890	UGT90A1	NF_up	2.94212	6.39062	3.50414
AT2G17036	NA	NF_up	3.03504	11.0468	6.36926
AT2G17230	EXL5	NF_up	32.9267	92.1901	55.3109
AT2G17290	CPK6	NF_up	7.31346	17.0337	13.2158
AT2G17300	NA	NF_down	43.5122	8.58143	11.0586
AT2G17340	NA	NF_down	91.711	32.8333	75.6925
AT2G17420	NTRA	NF_up	48.382	144.434	103.572
AT2G17430	MLO7	NF_up	2.39255	9.61988	7.48011
AT2G17440	PIRL5	NF_up	12.3344	69.4112	41.1904
AT2G17520	IRE1A	NF_up	9.12301	20.3183	16.6539
AT2G17630	PSAT2	NF_down	8.56774	3.68531	3.49993
AT2G17695	NA	NF_down	58.5555	19.2133	43.6702
AT2G17710	NA	NF_up	15.3302	45.3526	35.7214
AT2G17720	P4H5	NF_up	15.0352	32.1768	22.4777
AT2G17800	ARAC1	NF_down	30.2797	13.357	17.8548
AT2G17880	NA	NF_up	10.8078	31.0637	33.0171
AT2G17972	NA	NF_down	66.295	10.3917	37.8905
AT2G17990	NA	NF_up	25.268	62.3889	29.2368
AT2G18020	RPL8A	NF_up	340.668	853.798	434.542
AT2G18050	HIS1-3	NF_up	11.7212	42.5711	18.8541
AT2G18110	NA	NF_up	63.8041	132.535	73.8099
AT2G18193	NA	NF_up	3.3595	128.621	46.8193
AT2G18196	NA	NF_up	3.65507	13.5128	9.14242
AT2G18230	PPA2	NF_down	72.7725	16.1629	45.0715
AT2G18280	TULP2	NF_up	104.514	275.22	143.833
AT2G18300	HBI1	NF_down	74.6691	23.0872	12.0768
AT2G18328	RL4	NF_down	61.038	7.30085	7.89097
AT2G18350	ZHD6	NF_up	4.6035	11.3891	4.92529
AT2G18360	NA	NF_up	2.33243	6.5204	5.31163
AT2G18390	ARL2	NF_up	15.2297	36.934	18.7156
AT2G18440	GUT15	NF_up	109.481	543.017	257.344
AT2G18560	NA	NF_down	13.2118	5.75941	12.8702
AT2G18600	RCE2	NF_up	4.14011	10.1094	5.07615
AT2G18670	ATL56	NF_up	5.50907	13.19	11.9402
AT2G18690	NA	NF_up	1.48089	6.46425	8.85325
AT2G18700	TPS11	NF_up	28.4359	67.8394	145.381
AT2G18735	NA	NF_up	4.96514	10.1722	10.5205
AT2G18890	NA	NF_down	11.4594	5.26668	6.86067
AT2G18950	HPT1	NF_down	12.7711	3.7744	4.60149
AT2G18980	PER16	NF_up	5.8685	26.251	27.1208
AT2G19110	HMA4	NF_up	8.96078	18.3571	14.5815
AT2G19170	SBT2.5	NF_down	9.28915	2.56492	2.07116
AT2G19400	NA	NF_down	6.61423	3.02632	4.87973
AT2G19480	NAP1;2	NF_up	100.311	209.14	136.043
AT2G19540	NA	NF_up	32.0115	100.271	57.0161
AT2G19650	NA	NF_down	16.3545	3.99735	8.68546
AT2G19740	RPL31A	NF_up	69.7139	190.46	103.474
AT2G19800	MIOX2	NF_up	33.0491	389.562	288.451
AT2G19810	NA	NF_up	6.64031	23.8043	11.6495
AT2G19880	NA	NF_down	28.4577	12.9071	17.4121
AT2G19940	NA	NF_down	45.6544	16.1183	17.7208
AT2G19970	NA	NF_up	1.78887	13.105	7.68592
AT2G20060	NA	NF_up	23.0544	51.1854	30.2597
AT2G20120	COV1	NF_up	28.992	64.7106	39.4898
AT2G20240	NA	NF_down	7.73731	2.32856	2.78356
AT2G20260	PSAE2	NF_down	853.864	61.9419	540.088
AT2G20340	ELI5	NF_down	8.75983	4.21819	3.90835
AT2G20390	NA	NF_up	11.654	25.9501	16.514
AT2G20490	NOP10	NF_up	58.5771	170.59	69.1064
AT2G20560	NA	NF_up	2.62899	19.0238	74.8427
AT2G20570	GLK1	NF_down	119.477	3.18151	57.7865
AT2G20670	NA	NF_up	95.9352	601.758	529.462
AT2G20690	NA	NF_down	50.0347	20.1948	38.518
AT2G20725	NA	NF_down	34.7167	17.0727	21.6453
AT2G20750	EXPB1	NF_down	7.26025	2.15898	2.96395
AT2G20780	PLT4	NF_up	6.51052	16.2179	10.3467
AT2G20890	THF1	NF_down	575.159	228.063	557.015
AT2G20940	NA	NF_up	7.51359	23.684	12.1429
AT2G21045	STR19	NF_up	4.84663	33.9544	26.8426
AT2G21140	PRP2	NF_down	67.9843	14.3653	9.86012
AT2G21170	TIM	NF_down	483.961	197.892	346.291
AT2G21180	NA	NF_up	8.21218	19.6955	11.959
AT2G21185	NA	NF_down	28.6828	9.43245	8.82135
AT2G21210	NA	NF_down	167.612	13.6884	75.5894
AT2G21220	NA	NF_down	7.08921	0.619072	1.54564
AT2G21280	GC1	NF_down	102.238	49.897	96.2886
AT2G21330	FBA1	NF_down	1143.22	290.271	1107.71
AT2G21340	DTX46	NF_down	56.8282	17.5888	18.0188
AT2G21385	NA	NF_down	107.14	44.6378	79.7012
AT2G21440	NA	NF_up	11.2996	23.2938	15.6566
AT2G21500	NA	NF_up	4.5072	11.0749	12.1486
AT2G21530	NA	NF_down	211.187	29.3495	143.875
AT2G21640	NA	NF_up	4.90591	119.914	227.494
AT2G21660	RBG7	NF_up	495.78	2315.39	537.944
AT2G21820	NA	NF_up	2.06338	8.87612	2.32616
AT2G21880	RABG2	NF_down	5.849	0.776445	1.3267
AT2G22190	TPPE	NF_down	17.4816	3.89932	1.03775
AT2G22200	ERF056	NF_down	9.30122	1.15329	1.45968
AT2G22230	NA	NF_down	75.9992	16.2974	24.8434
AT2G22240	IPS2	NF_down	28.523	11.1074	13.654
AT2G22250	PAT	NF_down	18.9342	8.2419	9.95359
AT2G22330	CYP79B3	NF_down	31.415	7.99291	9.69585
AT2G22430	ATHB-6	NF_up	75.7863	152.71	66.0161
AT2G22470	AGP2	NF_up	8.92537	18.426	20.4436
AT2G22510	NA	NF_down	8.94159	2.38477	1.91051
AT2G22540	SVP	NF_down	36.155	11.4712	21.1779
AT2G22570	NIC1	NF_up	4.92996	11.925	11.6266
AT2G22660	GRDP1	NF_up	19.6473	40.9077	20.989
AT2G22680	NA	NF_up	2.24767	8.37865	6.39187
AT2G22860	PSK2	NF_up	0.792806	11.3608	10.9833
AT2G23030	SRK2J	NF_up	1.74876	8.75088	8.56688
AT2G23090	NA	NF_up	224.966	522.487	276.684
AT2G23100	NA	NF_up	5.33822	13.2487	27.0151
AT2G23120	NA	NF_up	52.3127	233.247	131.059
AT2G23180	CYP96A1	NF_down	6.45917	2.24714	1.78751
AT2G23310	RER1C	NF_up	27.2781	56.0613	39.4516
AT2G23420	NAPRT2	NF_down	44.1579	18.8087	30.0768
AT2G23620	MES1	NF_up	2.9623	7.17691	6.67291
AT2G23670	YCF37	NF_down	252.846	37.7295	144.324
AT2G23680	NA	NF_up	2.54912	6.61468	3.60706
AT2G23790	NA	NF_up	16.2607	52.6022	30.0765
AT2G23810	TET8	NF_up	23.5569	240.27	189.138
AT2G23820	NA	NF_down	30.5803	14.6773	25.5072
AT2G23840	NA	NF_down	23.7525	5.04198	17.6282
AT2G23910	NA	NF_up	6.61862	16.0884	5.82486
AT2G24020	NA	NF_down	196.362	64.8326	130.619
AT2G24090	NA	NF_down	620.035	200.43	388.714
AT2G24120	RPOT3	NF_up	10.3543	33.7169	33.966
AT2G24150	HHP3	NF_down	59.5356	29.4138	32.1403
AT2G24240	NA	NF_up	2.9252	8.81804	8.24448
AT2G24260	BHLH66	NF_up	7.90594	69.1176	41.3127
AT2G24390	NA	NF_down	12.4986	5.18578	3.29787
AT2G24395	NA	NF_down	38.8935	6.80126	23.3343
AT2G24540	AFR	NF_down	28.8858	11.3444	14.2545
AT2G24550	NA	NF_up	16.7002	55.6701	43.6888
AT2G24630	CSLC8	NF_down	6.68866	2.84649	3.41322
AT2G24762	GDU4	NF_down	14.3745	3.49864	4.59122
AT2G24820	TIC55	NF_down	101.933	45.3128	87.9144
AT2G24860	NA	NF_down	70.7385	13.4349	34.9933
AT2G25060	ENODL14	NF_down	33.7649	5.19121	3.93765
AT2G25090	CIPK16	NF_up	1.69162	9.17869	11.485
AT2G25140	CLPB4	NF_up	6.53068	15.5977	30.708
AT2G25260	NA	NF_up	0.913465	6.52297	5.51537
AT2G25270	NA	NF_down	7.36948	2.6221	1.64139
AT2G25290	Phox1	NF_down	6.52711	2.71634	5.026
AT2G25480	NA	NF_down	23.7981	9.40607	7.2185
AT2G25510	NA	NF_down	134.222	1.71894	10.056
AT2G25590	NA	NF_up	10.0912	29.7949	21.5567
AT2G25605	NA	NF_down	37.3231	15.907	20.8513
AT2G25625	NA	NF_down	12.3723	2.10416	2.05707
AT2G25735	NA	NF_up	4.72281	13.8461	7.63155
AT2G25830	NA	NF_down	54.9414	12.1889	41.0321
AT2G25880	AtAUR2	NF_down	13.3095	4.10883	10.6651
AT2G25910	NA	NF_up	24.2678	54.8183	32.4219
AT2G25940	ALPHA-VPE	NF_up	1.76339	6.09945	2.41678
AT2G25964	NA	NF_up	11.7118	23.5606	17.8317
AT2G25970	NA	NF_up	46.7596	95.5561	74.7344
AT2G25980	JAL20	NF_up	2.55386	26.5342	18.6981
AT2G26180	IQD6	NF_down	5.85206	1.32249	1.68832
AT2G26190	NA	NF_up	18.5685	50.0728	26.481
AT2G26210	NA	NF_up	30.7916	73.0084	43.3804
AT2G26240	FAX7	NF_up	32.7978	67.564	35.4162
AT2G26355	NA	NF_up	8.85343	84.2751	36.7735
AT2G26500	NA	NF_down	1494.96	684.469	1841.8
AT2G26550	HO2	NF_down	36.7924	12.2006	13.4532
AT2G26650	AKT1	NF_up	7.16617	24.2467	17.0372
AT2G26690	NPF6.2	NF_down	70.7671	34.1048	24.3367
AT2G26730	NA	NF_down	38.0218	18.198	19.9467
AT2G26760	CYCB1-4	NF_down	6.77678	1.83269	1.19011
AT2G26770	SCAB1	NF_down	39.6998	18.1996	20.5781
AT2G26840	NA	NF_down	12.2947	4.67821	6.64277
AT2G26930	ISPE	NF_down	48.4611	22.9821	30.8749
AT2G27000	CYP705A8	NF_up	1.15887	10.3317	8.35167
AT2G27010	CYP705A9	NF_up	1.28425	8.02762	6.59163
AT2G27040	38200	NF_down	20.626	9.68121	5.24778
AT2G27060	NA	NF_down	14.4232	6.51665	6.3304
AT2G27080	NA	NF_up	2.4858	48.502	48.6092
AT2G27130	XYP11	NF_down	8.97212	3.08282	4.67951
AT2G27290	NA	NF_down	140.164	43.3078	146.834
AT2G27310	NA	NF_up	2.09485	14.9633	10.456
AT2G27402	NA	NF_down	155.855	5.51299	0.442595
AT2G27420	NA	NF_down	43.8301	0.119774	8.50485
AT2G27680	NA	NF_down	195.458	71.977	160.972
AT2G27720	RPP2A	NF_up	186.115	428.943	282.376
AT2G27770	NA	NF_down	13.7142	4.70741	3.99149
AT2G27820	ADT3	NF_down	35.513	14.8339	11.3232
AT2G27830	NA	NF_up	11.6072	71.6286	35.4628
AT2G27860	AXS1	NF_up	134.126	270.254	107.431
AT2G27920	SCPL51	NF_down	9.29312	2.65405	5.99725
AT2G27970	CKS2	NF_down	16.2424	5.22994	4.48259
AT2G28110	IRX7	NF_up	3.56611	24.7696	18.9659
AT2G28120	NA	NF_up	2.38347	9.96747	13.1945
AT2G28190	CSD2	NF_up	175.385	673.855	897.679
AT2G28305	LOG1	NF_down	37.2536	15.2553	32.2219
AT2G28400	NA	NF_up	1.46508	7.97228	5.6898
AT2G28410	NA	NF_down	17.976	5.49197	2.54871
AT2G28450	NA	NF_up	10.2779	33.925	19.7127
AT2G28470	BGAL8	NF_down	36.5176	14.5894	11.3223
AT2G28550	RAP2-7	NF_down	64.0187	30.2885	21.5929
AT2G28570	NA	NF_up	3.68795	49.2794	15.0792
AT2G28605	PPD2	NF_down	61.5433	26.1708	62.0862
AT2G28620	NA	NF_down	7.87738	1.15364	0.925073
AT2G28670	DIR10	NF_up	4.54435	13.9997	16.1611
AT2G28740	HIS4	NF_down	141.6	34.3851	24.9132
AT2G28760	UXS6	NF_down	10.2628	2.83171	1.70447
AT2G28790	NA	NF_down	35.7646	16.2906	7.27904
AT2G28840	XBAT31	NF_up	66.8254	178.948	100.089
AT2G28870	NA	NF_down	6.49787	1.71579	1.48354
AT2G28900	OEP161	NF_down	62.7904	21.1421	27.1426
AT2G28910	CXIP4	NF_up	175.32	940.917	240.489
AT2G28940	NA	NF_up	6.61172	13.4368	6.92925
AT2G28950	EXPA6	NF_down	87.1667	10.7859	12.9232
AT2G29060	SCL33	NF_up	1.90708	10.6089	8.59191
AT2G29070	NA	NF_up	3.67167	11.5778	6.78406
AT2G29140	APUM3	NF_up	12.3228	26.2888	16.639
AT2G29290	NA	NF_down	89.8335	38.4936	90.4971
AT2G29300	NA	NF_down	13.4145	2.91734	9.36647
AT2G29310	NA	NF_down	34.056	7.85631	55.4268
AT2G29320	NA	NF_down	19.7337	7.456	10.4979
AT2G29330	TRI	NF_up	0.88642	15.7996	12.1145
AT2G29340	NA	NF_up	41.6621	88.8395	91.6822
AT2G29360	SDR	NF_down	70.0669	24.6629	63.7396
AT2G29400	TOPP1	NF_up	63.7624	180.225	92.4732
AT2G29550	TUBB7	NF_down	88.1062	34.9864	22.4111
AT2G29570	PCNA2	NF_down	18.6484	6.58674	5.83251
AT2G29630	THIC	NF_down	81.8713	25.8815	41.0524
AT2G29650	ANTR1	NF_down	88.1792	17.3288	64.3011
AT2G29670	NA	NF_down	13.757	4.28978	13.7042
AT2G29740	UGT71C2	NF_up	2.47743	15.4495	17.5946
AT2G30010	TBL45	NF_down	74.9538	36.4601	19.6858
AT2G30100	NA	NF_down	29.5219	10.9402	17.0469
AT2G30150	UGT87A1	NF_down	33.5583	13.9603	56.6285
AT2G30170	NA	NF_down	77.7038	37.3713	90.3603
AT2G30200	NA	NF_down	61.8815	26.7652	53.2521
AT2G30250	WRKY25	NF_up	3.59077	37.6329	31.1842
AT2G30260	U2B''	NF_up	41.7788	96.6012	51.174
AT2G30340	LBD13	NF_up	0.435396	6.88589	5.63412
AT2G30390	FC2	NF_down	104.329	19.0209	71.7165
AT2G30424	TCL2	NF_down	27.5087	10.3565	8.37337
AT2G30460	NA	NF_down	14.6937	6.78096	9.4401
AT2G30500	NET4B	NF_up	25.0584	55.7475	36.3718
AT2G30540	GRXS9	NF_down	13.8835	3.99373	5.13313
AT2G30570	PSBW	NF_down	1805.49	275.329	2123.72
AT2G30600	NA	NF_up	35.9408	172.056	205.313
AT2G30766	NA	NF_down	36.8062	0	0
AT2G30942	NA	NF_up	2.30579	7.00724	3.80305
AT2G31020	ORP1A	NF_up	0.813309	6.00274	5.11054
AT2G31040	NA	NF_down	145.452	21.0974	84.9704
AT2G31060	NA	NF_up	10.6349	22.7102	17.0223
AT2G31070	TCP10	NF_down	39.1862	14.6698	13.4169
AT2G31150	NA	NF_up	10.943	55.5783	20.1295
AT2G31380	BBX25	NF_down	135.522	63.4867	95.3884
AT2G31390	NA	NF_up	22.6204	49.5833	27.8441
AT2G31560	NA	NF_down	39.0195	11.7372	28.3318
AT2G31570	GPX2	NF_up	144.322	308.139	240.399
AT2G31585	NA	NF_up	5.93842	14.9716	6.20883
AT2G31670	NA	NF_down	103.201	47.2665	62.8066
AT2G31730	NA	NF_up	7.97038	16.2964	18.409
AT2G31865	PARG2	NF_up	1.64916	6.08475	6.37371
AT2G31880	SOBIR1	NF_up	14.0183	35.6646	27.7717
AT2G31945	NA	NF_up	1.63897	10.0216	8.2524
AT2G32010	CVL1	NF_down	14.2366	6.48478	4.835
AT2G32100	OFP16	NF_down	37.3434	4.05526	3.04668
AT2G32150	NA	NF_up	40.7281	223.967	163.069
AT2G32190	NA	NF_up	1.53885	15.5555	36.0031
AT2G32200	NA	NF_up	1.15826	8.65429	8.79639
AT2G32210	NA	NF_up	1.03125	14.0084	26.1702
AT2G32300	UCC1	NF_up	1.51016	10.4513	12.6025
AT2G32320	THG2	NF_up	10.8711	22.0797	15.0697
AT2G32480	ARASP	NF_down	130.354	32.1174	79.6569
AT2G32500	NA	NF_down	44.2024	9.01983	30.1317
AT2G32520	NA	NF_up	25.6136	82.5938	39.3696
AT2G32540	CSLB4	NF_down	52.7474	9.66301	41.0079
AT2G32550	NA	NF_down	5.70265	0.650504	23.5648
AT2G32560	NA	NF_down	41.006	7.65659	13.4169
AT2G32600	NA	NF_up	21.8637	46.9445	24.7642
AT2G32640	NA	NF_down	37.9675	16.6877	47.96
AT2G32720	CYTB5-B	NF_down	49.4912	17.3711	13.9973
AT2G32765	SUMO5	NF_down	15.3682	5.93707	2.63651
AT2G32860	BGLU33	NF_down	34.0736	3.41908	4.56369
AT2G32870	NA	NF_down	12.3289	4.99267	2.95636
AT2G32960	NA	NF_down	6.85107	2.14095	1.41233
AT2G32990	AtGH9B8	NF_down	6.81742	1.02049	0.859699
AT2G33050	AtRLP26	NF_down	13.7273	5.44529	2.617
AT2G33051	NA	NF_up	2.30445	8.24697	5.62934
AT2G33060	AtRLP27	NF_up	4.38299	9.00213	4.4094
AT2G33180	NA	NF_down	72.4114	32.3845	60.6106
AT2G33340	PRP19B	NF_up	53.3553	246.165	107.654
AT2G33400	NA	NF_down	9.07865	2.36756	1.76513
AT2G33440	NA	NF_up	11.7831	23.986	13.2642
AT2G33530	SCPL46	NF_down	33.5848	9.14914	4.45633
AT2G33540	CPL3	NF_down	13.6513	6.37922	6.45818
AT2G33560	BUBR1	NF_down	5.529	0.89339	0.662771
AT2G33620	AHL10	NF_down	11.1313	4.94207	2.90513
AT2G33630	NA	NF_up	17.0604	43.3854	20.8891
AT2G33830	NA	NF_up	156.202	2006.71	530.231
AT2G33850	NA	NF_down	32.1904	9.0853	0.9793
AT2G33855	NA	NF_down	80.7898	11.992	46.7352
AT2G34020	NA	NF_up	0.887716	5.65151	4.6298
AT2G34060	PER19	NF_down	18.233	5.18381	17.2957
AT2G34080	NA	NF_up	4.28518	13.5721	17.4828
AT2G34170	NA	NF_down	29.3808	7.33827	6.70494
AT2G34190	NAT2	NF_down	7.78952	2.01828	1.78963
AT2G34300	NA	NF_up	9.81593	30.2818	8.5541
AT2G34420	LHB1B2	NF_down	7442.08	85.3406	3600.75
AT2G34430	LHB1B1	NF_down	5393.58	0.51347	187.384
AT2G34460	NA	NF_down	159.129	52.5343	185.497
AT2G34480	RPL18AB	NF_up	418.105	1182.97	450.951
AT2G34490	CYP710A2	NF_down	11.766	3.32867	0.445683
AT2G34620	NA	NF_down	238.195	3.4504	31.7365
AT2G34690	ACD11	NF_up	38.8989	107.574	55.8627
AT2G34750	NA	NF_up	35.2092	77.7862	70.8053
AT2G34810	NA	NF_down	11.5998	3.18389	2.15812
AT2G34860	EDA3	NF_down	265.776	121.397	178.158
AT2G34900	GTE1	NF_up	10.9346	30.784	14.833
AT2G35120	GDH2	NF_up	28.9243	62.9138	26.4541
AT2G35130	NA	NF_down	23.5432	9.42313	19.6268
AT2G35170	NA	NF_up	3.98093	11.7119	13.3811
AT2G35260	NA	NF_down	225.403	14.2692	176.133
AT2G35290	NA	NF_up	1.40996	12.1372	18.1597
AT2G35370	GDH1	NF_down	816.267	159.302	470.489
AT2G35390	PRS1	NF_down	66.9355	17.3317	55.1804
AT2G35410	NA	NF_down	156.138	69.7499	148.392
AT2G35430	NA	NF_up	4.18137	10.2077	6.28389
AT2G35490	PAP3	NF_down	150.229	69.7444	132.498
AT2G35720	ATJ13	NF_up	7.16246	14.3801	13.6567
AT2G35733	NA	NF_up	8.81656	18.4118	13.0043
AT2G35736	NA	NF_up	9.68781	24.9443	18.6616
AT2G35760	NA	NF_down	9.52993	2.81496	2.81856
AT2G35830	NA	NF_down	130.298	41.1994	96.1729
AT2G35840	SPP2	NF_down	91.579	32.6188	72.491
AT2G35860	FLA16	NF_down	32.2518	11.818	8.38045
AT2G35910	ATL70	NF_up	2.93546	6.29931	5.33906
AT2G35930	PUB23	NF_up	3.0596	10.4702	8.59159
AT2G35960	NHL12	NF_down	46.5071	2.71831	3.85878
AT2G36026	NA	NF_down	7.60221	3.46222	4.86069
AT2G36060	UEV1C	NF_up	60.216	127.41	68.9876
AT2G36080	ARF31	NF_up	8.74743	18.4004	22.597
AT2G36100	CASP1	NF_up	2.59616	15.2892	16.0373
AT2G36120	DOT1	NF_up	38.8974	111.845	61.4442
AT2G36145	NA	NF_down	150.547	65.0486	228.82
AT2G36160	RPS14A	NF_up	157.647	392.439	263.628
AT2G36200	NA	NF_down	6.78485	1.64732	1.35948
AT2G36220	NA	NF_up	12.662	25.7706	29.3804
AT2G36230	HISN3	NF_down	15.941	6.57293	7.23538
AT2G36250	FTSZ2-1	NF_down	50.937	20.4014	23.5119
AT2G36320	SAP4	NF_up	31.3563	165.885	105.568
AT2G36340	NA	NF_up	3.48237	7.06015	4.24313
AT2G36380	ABCG34	NF_up	11.4744	26.2677	22.9039
AT2G36430	NA	NF_down	16.7787	1.33756	4.28237
AT2G36460	NA	NF_up	63.0316	188.011	484.864
AT2G36570	PXC1	NF_down	9.47697	2.24153	1.86307
AT2G36730	PCMP-E44	NF_up	3.09418	10.2008	5.62383
AT2G36790	UGT73C6	NF_up	4.04803	17.8082	52.8814
AT2G36880	METK3	NF_down	212.408	80.1545	96.4619
AT2G36890	RAX2	NF_up	3.13682	9.08866	6.82828
AT2G36895	NA	NF_down	154.75	29.2161	96.3828
AT2G36900	MEMB11	NF_up	14.5081	57.3409	34.8268
AT2G36930	NA	NF_up	49.8948	271.503	128.576
AT2G36970	UGT86A1	NF_down	13.2189	4.40962	8.65669
AT2G37100	NA	NF_down	6.72158	2.0482	2.79582
AT2G37110	NA	NF_up	41.6428	96.4373	71.1408
AT2G37130	PER21	NF_up	48.7738	309.429	194.805
AT2G37170	PIP2-2	NF_up	82.044	224.248	130.994
AT2G37240	NA	NF_down	90.778	25.7608	65.7026
AT2G37340	RS2Z33	NF_up	65.7807	162.538	91.6153
AT2G37410	TIM17-2	NF_up	67.2184	277.852	151.75
AT2G37460	NA	NF_down	7.79576	3.2081	3.06276
AT2G37630	AS1	NF_down	65.7762	32.1159	44.4962
AT2G37640	EXPA3	NF_down	80.1426	37.0183	10.558
AT2G37660	NA	NF_down	356.636	133.549	179.923
AT2G37678	FHY1	NF_up	10.1403	22.7101	11.9808
AT2G37690	NA	NF_up	8.01382	19.0291	11.9665
AT2G37710	LECRK41	NF_down	22.1275	6.33581	6.48836
AT2G37750	NA	NF_up	7.16694	53.8232	40.8822
AT2G37770	AKR4C9	NF_down	8.88466	0.378722	3.73723
AT2G37860	LCD1	NF_down	45.7436	22.7664	19.3622
AT2G37920	emb1513	NF_down	23.2414	9.77162	21.2016
AT2G37970	SOUL-1	NF_up	59.8352	138.019	102.87
AT2G38010	NA	NF_down	6.152	1.56677	2.68714
AT2G38080	IRX12	NF_down	9.317	4.51934	2.01075
AT2G38170	CAX1	NF_down	175.958	77.9495	124.469
AT2G38230	PDX11	NF_up	441.524	1103.14	1043.81
AT2G38250	GT-3B	NF_up	1.38331	6.53845	15.0891
AT2G38330	DTX44	NF_down	39.3011	17.2696	27.148
AT2G38380	PER22	NF_up	9.68646	88.2137	30.4083
AT2G38400	AGT3	NF_up	5.71299	220.28	104.351
AT2G38465	NA	NF_up	5.47824	18.7141	12.3728
AT2G38470	WRKY33	NF_up	5.81146	40.0616	34.4662
AT2G38480	NA	NF_down	16.8513	7.69709	14.7803
AT2G38530	LTP2	NF_up	86.7786	211.992	34.8211
AT2G38540	LTP1	NF_down	779.614	326.188	55.0299
AT2G38610	NA	NF_down	17.8279	8.14541	10.8202
AT2G38620	CDKB1-2	NF_down	5.84685	1.23846	1.11729
AT2G38650	GAUT7	NF_down	27.5074	11.4124	14.5147
AT2G38730	CYP22	NF_down	15.2432	6.65472	13.0448
AT2G38740	SGPP	NF_down	35.7379	14.6638	19.3572
AT2G38750	ANN4	NF_down	21.8414	5.61288	1.73049
AT2G38760	ANN3	NF_down	8.92798	2.95542	2.1463
AT2G38800	NA	NF_up	37.8056	144.326	64.336
AT2G38970	NA	NF_down	8.18415	3.44364	2.87942
AT2G39220	PLP6	NF_down	5.17925	1.62036	1.416
AT2G39250	SNZ	NF_down	43.7777	3.39277	3.71093
AT2G39410	NA	NF_up	0.54185	5.70905	4.48236
AT2G39430	DIR9	NF_up	0.97062	6.20782	6.6965
AT2G39450	MTP11	NF_down	83.7489	21.586	50.0015
AT2G39470	PNSL1	NF_down	345.741	37.3405	213.023
AT2G39518	NA	NF_up	2.04981	7.71722	8.4672
AT2G39560	NA	NF_down	8.88955	2.90833	5.44736
AT2G39570	ACR9	NF_up	133.865	681.798	228.297
AT2G39650	NA	NF_up	3.25759	16.7212	14.1819
AT2G39700	EXPA4	NF_down	21.1091	7.33538	7.39617
AT2G39730	RCA	NF_down	7442.08	2525.94	13682
AT2G39800	P5CSA	NF_down	19.2413	8.11763	19.4314
AT2G39930	ISA1	NF_down	26.7934	12.2648	11.3074
AT2G40000	HSPRO2	NF_up	35.7451	226.985	235.107
AT2G40020	NA	NF_down	54.1005	6.01751	8.4409
AT2G40080	ELF4	NF_up	17.7242	49.9109	19.4684
AT2G40095	NA	NF_up	2.30715	6.12716	6.41308
AT2G40100	LHCB4.3	NF_down	48.1012	14.2674	29.8747
AT2G40110	NA	NF_up	18.3864	46.6324	27.9134
AT2G40140	CZF1	NF_up	9.74725	58.8323	57.4379
AT2G40260	NA	NF_down	11.6902	5.7573	6.50003
AT2G40330	PYL6	NF_up	7.73108	26.9323	30.0192
AT2G40360	NA	NF_up	23.4403	75.4096	38.7479
AT2G40400	NA	NF_down	97.2096	36.0007	84.776
AT2G40420	NA	NF_up	10.957	32.1214	37.061
AT2G40460	NPF5.1	NF_down	11.6546	2.49511	5.78995
AT2G40475	NA	NF_down	20.7339	3.35169	2.19662
AT2G40480	NA	NF_down	9.12088	4.21368	2.6881
AT2G40490	HEME2	NF_down	199.126	49.6797	174.559
AT2G40520	NA	NF_down	10.6645	4.91273	22.7852
AT2G40610	EXPA8	NF_down	124.607	7.36284	8.60621
AT2G40670	ARR16	NF_down	7.86977	2.50746	1.53223
AT2G40700	RH17	NF_up	8.26309	17.433	10.4583
AT2G40880	CYS3	NF_down	139.922	37.9142	90.1878
AT2G40970	MYBC1	NF_up	7.38751	19.411	13.506
AT2G41010	CAMBP25	NF_up	6.45353	29.0045	30.8762
AT2G41040	NA	NF_down	31.4335	11.1081	44.3516
AT2G41070	DPBF4	NF_up	3.48457	10.7083	7.42091
AT2G41090	CML10	NF_down	90.9687	22.1064	14.2197
AT2G41100	CML12	NF_up	37.4216	186.905	226.731
AT2G41120	NA	NF_down	40.4759	18.267	29.7654
AT2G41140	CRK1	NF_down	39.7748	18.8799	24.8965
AT2G41150	NA	NF_up	2.62569	7.90642	5.28342
AT2G41170	NA	NF_down	10.7326	3.83412	4.08844
AT2G41210	PIP5K5	NF_up	3.1213	12.7839	6.4632
AT2G41290	SSL2	NF_down	11.1215	3.59819	6.26023
AT2G41410	CML35	NF_up	33.8329	133.073	143.104
AT2G41430	ERD15	NF_up	301.784	1373.08	773.392
AT2G41500	EMB2776	NF_up	7.66644	24.0678	14.5357
AT2G41530	SFGH	NF_up	54.5452	141.914	53.979
AT2G41630	TFIIB1	NF_up	33.6449	70.269	55.5703
AT2G41640	NA	NF_up	1.78538	28.4403	48.5733
AT2G41660	MIZ1	NF_up	3.68962	13.5083	10.2171
AT2G41670	SIN2	NF_up	2.83469	8.67406	4.38443
AT2G41680	NTRC	NF_down	213.799	57.5763	199.446
AT2G41730	NA	NF_up	4.21695	18.4322	44.5254
AT2G41780	NA	NF_up	2.04496	12.7369	9.07473
AT2G41800	NA	NF_up	1.21629	10.6815	7.40137
AT2G41820	PXC3	NF_down	13.3224	5.30232	4.65142
AT2G41840	RPS2C	NF_up	280.344	730.403	387.101
AT2G41850	ADPG2	NF_up	5.17486	15.8109	16.6285
AT2G41870	NA	NF_down	18.5397	6.06716	4.64973
AT2G41905	NA	NF_up	2.7286	12.2285	21.5166
AT2G41945	NA	NF_up	5.77821	12.7386	13.9024
AT2G41950	NA	NF_down	23.6274	10.1457	14.2418
AT2G41990	NA	NF_up	5.91513	12.3747	6.75244
AT2G42110	NA	NF_down	9.54302	1.35622	1.13824
AT2G42130	PAP13	NF_down	55.8693	26.0945	34.9373
AT2G42170	NA	NF_up	10.4283	53.8173	26.6641
AT2G42220	STR9	NF_down	561.536	13.8468	148.988
AT2G42280	BHLH130	NF_up	12.4663	32.3858	24.4216
AT2G42310	NA	NF_up	60.2955	179.239	77.4405
AT2G42330	STIPL2	NF_up	7.5141	15.2375	13.5099
AT2G42350	ATL40	NF_up	1.4461	7.48878	6.55529
AT2G42380	BZIP34	NF_down	22.4106	3.8175	6.45252
AT2G42430	LBD16	NF_up	1.682	6.22753	6.81669
AT2G42450	NA	NF_up	3.08773	6.97691	5.20583
AT2G42570	TBL39	NF_up	7.20405	23.4983	15.8557
AT2G42600	PPC2	NF_down	285.997	46.5872	150.731
AT2G42650	NA	NF_up	3.39309	8.31239	6.85025
AT2G42690	NA	NF_down	130.891	19.8012	67.2297
AT2G42750	NA	NF_down	130.382	27.8639	56.5317
AT2G42770	NA	NF_down	70.8077	14.3934	46.6801
AT2G42790	CSY3	NF_up	10.2608	22.7619	17.0746
AT2G42840	PDF1	NF_down	236.539	88.6795	29.9784
AT2G42870	PAR1	NF_up	5.28043	12.0764	4.36664
AT2G42890	ML2	NF_up	8.43198	21.2062	14.1164
AT2G42900	NA	NF_down	10.3386	5.11806	6.51697
AT2G42920	PCMP-E75	NF_up	5.44728	11.2151	8.19732
AT2G42975	NA	NF_down	101.886	12.8667	39.9079
AT2G43010	PIF4	NF_down	21.144	2.74262	7.63557
AT2G43100	IPMI2	NF_down	18.8925	0.453995	0.957032
AT2G43140	BHLH129	NF_up	2.84474	15.6122	15.9934
AT2G43150	NA	NF_up	77.6257	733.189	312.748
AT2G43350	GPX3	NF_up	21.2227	43.9072	16.9538
AT2G43400	ETFQO	NF_up	17.235	37.3445	44.4051
AT2G43510	ATTI1	NF_up	31.0745	110.642	68.709
AT2G43530	ATTI3	NF_down	25.4709	4.2406	7.06612
AT2G43535	ATTI4	NF_up	25.2056	126.477	48.2373
AT2G43550	ATTI6	NF_down	55.5041	1.89635	4.13983
AT2G43560	FKBP16-3	NF_down	289.066	55.103	197.277
AT2G43610	NA	NF_up	4.75443	64.7238	42.0246
AT2G43650	EMB2777	NF_up	13.8872	29.6147	15.5153
AT2G43680	IQD14	NF_up	69.461	198.885	94.5858
AT2G43720	NA	NF_up	3.31433	7.55252	7.78279
AT2G43750	OASB	NF_down	178.547	45.2252	64.2907
AT2G43800	FH2	NF_down	12.0731	5.12394	2.5496
AT2G43820	UGT74F2	NF_up	25.7955	60.1013	112.138
AT2G43910	HOL1	NF_up	354.136	850.322	549.515
AT2G43920	HOL2	NF_up	27.6634	109.874	64.3183
AT2G43945	NA	NF_down	114.234	42.68	84.3448
AT2G44120	RPL7C	NF_up	101.692	229.811	149.002
AT2G44130	NA	NF_up	13.9269	39.6991	20.2525
AT2G44180	MAP2A	NF_up	12.4628	28.2338	16.8565
AT2G44210	NA	NF_down	51.0035	15.8743	14.971
AT2G44230	NA	NF_down	35.8311	12.098	13.4924
AT2G44270	NCS6	NF_up	7.31045	15.5085	11.9594
AT2G44300	NA	NF_down	16.4095	1.51809	1.68934
AT2G44380	NA	NF_up	2.17678	26.27	17.7272
AT2G44500	NA	NF_up	8.35303	62.7196	45.1228
AT2G44740	CYCU4-1	NF_down	8.98446	3.5122	3.13208
AT2G44790	UCC2	NF_up	14.7663	284.363	172.982
AT2G44830	NA	NF_down	9.42325	4.2999	3.80129
AT2G44870	NA	NF_down	108.439	46.6637	98.9003
AT2G44920	NA	NF_down	137.469	46.7071	130.675
AT2G44940	ERF034	NF_down	10.0353	2.45342	2.37474
AT2G45000	NUP62	NF_up	10.7298	23.4605	27.427
AT2G45030	MEFG2	NF_up	11.5727	30.3773	21.3577
AT2G45050	GATA2	NF_up	5.55672	25.4838	11.9519
AT2G45150	CDS4	NF_down	8.4079	3.57686	3.60751
AT2G45170	ATG8E	NF_up	81.4864	213.957	181.08
AT2G45210	SAUR36	NF_up	1.94863	11.4213	9.27126
AT2G45220	PME17	NF_up	1.7963	6.57171	5.18653
AT2G45240	MAP1A	NF_up	18.1331	37.871	34.6679
AT2G45380	NA	NF_up	29.2781	70.7012	35.0837
AT2G45430	AHL22	NF_up	1.80313	24.8426	18.2231
AT2G45470	FLA8	NF_down	198.652	46.6843	38.0475
AT2G45510	CYP704A2	NF_up	3.00337	24.1673	13.038
AT2G45600	CXE8	NF_down	8.39312	4.00065	4.18759
AT2G45660	SOC1	NF_down	10.384	4.84702	26.9794
AT2G45770	CPFTSY	NF_down	44.2953	13.2372	23.5783
AT2G45800	PLIM2A	NF_down	7.62706	0.399236	3.33856
AT2G45820	DBP	NF_up	170.066	402.873	257.399
AT2G45830	DTA2	NF_up	5.18856	13.1032	11.554
AT2G45920	PUB37	NF_up	6.00049	19.224	12.3695
AT2G45960	PIP1-2	NF_up	689.183	2125.01	797.329
AT2G45970	CYP86A8	NF_down	29.8115	13.2357	13.433
AT2G46100	NA	NF_down	95.4066	17.0207	58.1086
AT2G46140	NA	NF_up	3.06422	9.26798	7.94003
AT2G46260	NA	NF_up	25.6127	66.6135	51.9966
AT2G46280	TIF3I1	NF_up	72.2342	167.19	118.563
AT2G46450	CNGC12	NF_down	51.3698	21.8344	23.8874
AT2G46530	ARF11	NF_down	20.2212	4.64462	3.08561
AT2G46610	RS31A	NF_up	4.80252	13.6327	9.67343
AT2G46630	NA	NF_down	14.5898	4.24647	4.0786
AT2G46650	CYTB5-C	NF_down	16.8682	0.850604	1.44566
AT2G46735	NA	NF_down	47.0163	17.8096	25.8563
AT2G46740	GULLO5	NF_up	7.77206	32.21	32.4119
AT2G46750	GULLO2	NF_up	1.8591	16.8298	13.1949
AT2G46800	MTP1	NF_up	40.3018	144.716	75.2034
AT2G46810	BHLH70	NF_down	9.5573	4.42649	21.5706
AT2G46820	CURT1B	NF_down	1736.65	208.655	1430.71
AT2G46830	CCA1	NF_down	120.359	38.4846	74.3835
AT2G46870	NGA1	NF_down	15.1822	6.17936	2.34267
AT2G46900	NA	NF_up	14.0463	46.7731	30.0554
AT2G46915	NA	NF_down	41.0368	17.8168	37.574
AT2G47000	ABCB4	NF_up	3.71458	9.77514	8.80259
AT2G47010	NA	NF_down	10.6674	1.0356	0.423855
AT2G47020	NA	NF_up	4.76296	11.0742	7.57633
AT2G47130	SDR3A	NF_up	3.38885	14.463	12.0207
AT2G47180	GOLS1	NF_up	3.61475	51.8526	187.74
AT2G47240	LACS1	NF_down	56.2163	19.3678	17.2115
AT2G47270	UPB1	NF_up	0.531395	14.8269	16.9577
AT2G47380	NA	NF_up	50.6643	108.394	48.7185
AT2G47420	NA	NF_up	26.0233	97.5805	58.3676
AT2G47450	CAO	NF_down	326.727	71.6999	188.007
AT2G47460	MYB12	NF_up	1.03207	10.9412	5.57723
AT2G47485	NA	NF_up	5.71688	14.8284	12.1808
AT2G47490	NDT1	NF_down	54.6553	18.1213	21.6209
AT2G47500	NA	NF_down	8.95339	2.79841	2.99518
AT2G47540	NA	NF_up	0.88642	10.0627	7.99296
AT2G47590	PHR2	NF_down	158.589	37.6495	65.2489
AT2G47730	GSTF8	NF_up	203.678	562.397	412.5
AT2G47750	GH3.9	NF_down	5.84595	0.0864102	0.562176
AT2G47790	NA	NF_up	13.5611	27.6595	24.0789
AT2G47880	GRXC13	NF_down	10.686	0.0563477	0
AT2G47890	COL13	NF_up	6.74686	38.5517	27.7881
AT2G47930	AGP26	NF_down	44.514	21.4198	15.1252
AT2G48010	RKF3	NF_up	3.60375	8.66588	7.01611
AT2G48020	NA	NF_down	42.0701	12.2962	37.7418
AT2G48070	RPH1	NF_down	124.074	58.7277	65.8337
AT2G48100	NA	NF_up	21.2956	51.7955	30.5068
AT2G48130	NA	NF_up	4.29945	13.8057	6.29194
AT2G48140	EDA4	NF_up	2.39469	8.0748	4.88568
AT3G01060	NA	NF_down	113.843	35.4894	95.8176
AT3G01120	CGS1	NF_down	236.122	97.2606	129.538
AT3G01140	MYB106	NF_down	5.49156	1.33561	0.085989
AT3G01180	SS2	NF_down	38.312	8.18455	13.3847
AT3G01190	PER27	NF_up	2.93291	21.2791	22.2114
AT3G01220	ATHB-20	NF_up	3.26009	8.62834	6.65091
AT3G01290	HIR3	NF_up	20.9137	181.953	164.187
AT3G01410	NA	NF_down	6.73261	2.21103	2.56078
AT3G01420	DOX1	NF_up	36.792	73.8716	79.5161
AT3G01430	NA	NF_up	4.49529	10.9834	5.34547
AT3G01440	PNSL3	NF_down	106.875	1.18291	24.1466
AT3G01480	CYP38	NF_down	401.819	67.8137	222.965
AT3G01500	BCA1	NF_down	3608.61	3.82772	4749.09
AT3G01510	LSF1	NF_down	18.0516	2.66132	12.9641
AT3G01520	NA	NF_up	53.5796	191.836	81.0172
AT3G01550	PPT2	NF_down	72.6985	0.0255174	1.33696
AT3G01660	NA	NF_down	24.101	11.2038	15.1657
AT3G01670	SEOA	NF_down	22.7997	3.73652	5.7906
AT3G01680	SEOB	NF_down	23.7762	4.64782	5.17872
AT3G01710	NA	NF_down	5.74258	1.64799	1.0373
AT3G01790	NA	NF_up	28.6488	101.611	38.1373
AT3G01810	NA	NF_down	23.4398	8.48942	11.833
AT3G01920	NA	NF_down	33.3955	16.1915	22.2439
AT3G01970	WRKY45	NF_up	2.68387	10.1416	16.7722
AT3G02040	GDPD1	NF_up	4.25471	16.5996	7.59209
AT3G02080	RPS19A	NF_up	181.924	599.242	313.951
AT3G02120	NA	NF_down	29.3078	5.97564	2.58679
AT3G02140	AFP4	NF_up	13.902	46.0165	30.7878
AT3G02200	NA	NF_up	49.0914	112.297	101.513
AT3G02380	COL2	NF_down	170.639	8.93744	22.9797
AT3G02390	NA	NF_up	3.61052	14.436	7.01993
AT3G02500	NA	NF_down	6.888	3.25847	3.80523
AT3G02550	LBD41	NF_up	2.9729	11.0218	7.81794
AT3G02560	RPS7B	NF_up	130.185	372.274	239.841
AT3G02570	PMI1	NF_down	56.1699	15.3955	26.4572
AT3G02640	NA	NF_down	36.0366	6.9908	3.49192
AT3G02660	emb2768	NF_down	25.2117	10.4909	18.1219
AT3G02690	NA	NF_down	87.5537	32.5989	92.8991
AT3G02730	TRXF1	NF_down	521.011	48.0054	172.706
AT3G02830	ZFN1	NF_down	168.244	51.4345	103.376
AT3G02870	VTC4	NF_down	72.695	6.63747	16.6353
AT3G02875	ILR1	NF_up	3.17434	6.43583	3.72337
AT3G02900	NA	NF_down	57.2661	21.7027	19.3597
AT3G02990	HSFA1E	NF_up	3.14936	8.562	14.6458
AT3G03130	NA	NF_down	7.88015	2.49763	1.36995
AT3G03170	NA	NF_up	2.18557	7.97685	4.45198
AT3G03250	UGP	NF_down	89.4297	42.9343	52.7651
AT3G03330	NA	NF_up	17.2187	39.1462	21.9405
AT3G03380	DEGP7	NF_up	31.1279	63.5256	49.6451
AT3G03490	PEX19-1	NF_up	13.6101	30.1718	19.984
AT3G03520	NPC3	NF_up	5.01752	20.5227	10.4467
AT3G03680	NA	NF_down	5.70169	2.13677	2.85749
AT3G03770	NA	NF_down	34.3235	5.82899	13.772
AT3G03780	MS2	NF_down	55.5246	12.1805	30.416
AT3G03920	NA	NF_up	65.7208	193.735	113.729
AT3G03950	ECT1	NF_up	15.981	38.8602	40.4594
AT3G04030	NA	NF_down	6.61363	3.00357	3.60967
AT3G04070	anac047	NF_up	3.67453	20.9637	28.2941
AT3G04140	NA	NF_down	17.6515	3.44485	14.2383
AT3G04210	NA	NF_down	7.53522	0.376075	0.230666
AT3G04230	RPS16B	NF_up	8.03579	18.7621	9.03052
AT3G04290	LTL1	NF_down	37.4693	6.49152	3.73982
AT3G04350	NA	NF_up	10.8235	30.9767	24.7123
AT3G04400	RPL23C	NF_up	355.894	731.534	463.681
AT3G04420	anac048	NF_up	1.41859	8.4746	8.3844
AT3G04550	RAF2	NF_down	86.5455	35.9038	106.848
AT3G04570	AHL19	NF_up	1.98322	11.8147	9.93221
AT3G04640	NA	NF_up	2.80886	14.6462	17.5784
AT3G04650	NA	NF_down	24.6286	10.7554	23.5326
AT3G04760	NA	NF_down	56.2803	22.1964	49.1219
AT3G04790	RPI3	NF_down	291.758	39.8271	152.135
AT3G04890	NA	NF_down	28.289	9.13424	9.42135
AT3G04950	NA	NF_up	3.35885	7.12709	5.89216
AT3G05120	GID1A	NF_up	13.9648	36.9324	37.2323
AT3G05200	ATL6	NF_up	9.78178	24.2922	17.6082
AT3G05210	ERCC1	NF_up	18.0496	36.3829	25.1137
AT3G05330	TAN	NF_down	6.42044	1.40172	1.13275
AT3G05370	AtRLP31	NF_down	10.6131	4.31456	11.6569
AT3G05380	ALY2	NF_up	7.46105	15.336	12.63
AT3G05410	PPD7	NF_up	22.8391	48.0988	41.6657
AT3G05490	RALFL22	NF_up	28.8307	70.1103	36.6463
AT3G05600	NA	NF_down	15.9607	2.52071	1.15157
AT3G05625	NA	NF_down	28.5562	5.93707	13.9711
AT3G05727	NA	NF_up	96.878	243.893	18.3422
AT3G05730	NA	NF_down	1149.74	444.122	14.4296
AT3G05800	BHLH150	NF_down	21.9574	9.47433	5.57897
AT3G05810	NA	NF_up	13.4125	33.5697	16.9435
AT3G05920	NA	NF_up	1.73025	10.2225	8.67745
AT3G05932	NA	NF_up	10.89	43.2168	22.8113
AT3G05937	NA	NF_up	4.47597	12.2364	9.15933
AT3G06030	ANP3	NF_down	6.63401	1.68456	1.82179
AT3G06140	LUL4	NF_down	7.60176	2.57379	3.78929
AT3G06145	NA	NF_down	47.5562	1.00767	13.5978
AT3G06290	NA	NF_up	10.7075	38.3945	19.0046
AT3G06300	P4H2	NF_up	12.78	27.4936	18.554
AT3G06380	TULP9	NF_up	24.2851	52.2511	49.5939
AT3G06483	PDK	NF_down	63.6595	31.6641	104.955
[truncated: 2,559 more rows]
