# Supplementary material for: Regulation of alternative splicing by retrograde and light signals converges to control chloroplast proteins
Source: Front Plant Sci. 2023 Feb 10;14:1097127. doi: 10.3389/fpls.2023.1097127 (PMC9950775; doi:10.3389/fpls.2023.1097127)
Supplement: Supplementary Table 2 — Summary of the sequencing data used in this study. Details of the 24 samples obtained from the NCBI Short Read Archive (SRA) and used in this study. For each sample this information includes i) GEO accession number, ii) sequencing platform, iii) mRNA purification method, iv) name of the individual and merged samples, v) number (ReadN) and length of reads, and vi) percentage of reads mapping unique and multiple times at the genome or reference transcriptome (TAIR10 annotation from Ensembl Plants v31). [file Table_2.xlsx]

## Sheet: Supplemental Table
Summary of the sequencing data used in this study
Experiment	Sequencing platform	mRNA purification	Sample	Read Length	ReadN	%gDNA_Unique	%gDNA_multi	%mRNA_unique	%mRNA_multi	Merged Samples
GSE110125 Norflurazon	Illumina HiSeq 2500	polyA	Seedlings_5dWL_WT_MS_a	51, single	23032260	73.84	11	84.9	11.21	Seedlings_5d_WL_WT_control
			Seedlings_5dWL_WT_MS_b	51, single	24626901	74.04	10.89	84.74	11.06
			Seedlings_5dWL_WT_NF_a	51, single	20952193	78.01	6.97	87.92	6	Seedlings_5d_WL_WT_NF
			Seedlings_5dWL_WT_NF_b	51, single	23908137	78.75	5.84	89.06	5.53			Abbreviations:
			Seedlings_5dWL_gun1_NF_a	51, single	23161628	76.84	7.5	87.46	6.87	Seedlings_5d_WL_gun1_NF		d: days
			Seedlings_5dWL_gun1_NF_b	51, single	27055760	76.09	7.81	87.35	6.98			WL: white light
												D: darkness
GSE130337 Lincomycin	Illumina HiSeq 2500	Ribosomal RNA depletion	Seedlings_5dWL_WT_MS_c	150, paired	10036691	71.36	17.14	58.08	13.05	Seedlings_5d_WL_WT_control		MS: MS medium (Murashige and Skoog)
			Seedlings_5dWL_WT_MS_d	150, paired	12535769	64.66	27.59	52.66	21.66			NF: norflurazon
			Seedlings_5dWL_WT_Linc_c	150, paired	11746661	74.43	11.99	63.12	6.3	Seedlings_5d_WL_WT_Linc		Linc: lincomycin
			Seedlings_5dWL_WT_Linc_d	150, paired	11037763	74.69	12.07	61.87	6.08			NMD: nonsense-mediated decay RNA pathway
GSE164122 Light	Illumina HiSeq 2500	polyA	3dD_WT_a	125, paired	49368715	73.18	10.15	81.33	8.08	Seedlings_3d_D_WT
			3dD_WT_b	125, paired	50695225	73.89	8.02	80.16	6.95
			3dD_WT_c	125, paired	49270496	73.57	8.9	80.15	7.21
			3dWL_WT_a	125, paired	49172092	70.8	12.98	76.89	11.46	Seedlings_3d_WL_WT
			3dWL_WT_b	125, paired	52752737	71.77	10.99	77.05	10.13
			3dWL_WT_c	125, paired	48858522	71.23	11.52	78.14	10.22
GSE41432 NMD	Illumina Genome Analyzer II	polyA	Seedlings_11dWL_WT_a	101, single	59943321	47.22	3.32	53.14	4.04	Seedlings_11d_WL_WT
			Seedlings_11dWL_WT_b	101, single	48594361	68.96	5.16	80.32	6.39
			Seedlings_11dWL_upf1_a	101, single	60577841	52.58	3.48	60.86	4.64	Seedlings_11d_WL_upf1
			Seedlings_11dWL_upf1_b	101, single	50870221	68.49	6.61	78.96	7.83
			Seedlings_11dWL_upf1upf3_a	101, single	56983201	56.26	4.88	63.66	5.5	Seedlings_11d_WL_upf1upf3
			Seedlings_11dWL_upf1upf3_b	101, single	51922341	70.16	4.99	79.32	6.53
			Seedlings_11dWL_upf3_a	101, single	53540941	60.24	4.78	70.3	6.03	Seedlings_11d_WL_upf3
			Seedlings_11dWL_upf3_b	101, single	55415021	67.55	5.33	77.65	6.59
