# Supplementary material for: Regulation of alternative splicing by retrograde and light signals converges to control chloroplast proteins
Source: Front Plant Sci. 2023 Feb 10;14:1097127. doi: 10.3389/fpls.2023.1097127 (PMC9950775; doi:10.3389/fpls.2023.1097127)
Supplement: Supplementary Table 3 — List of AS events differentially regulated by norflurazon in wild-type seedlings. Columns indicate information associated to each AS event including the locus, the vast-tools event identifier, the genomic coordinates, the length in pair bases, the type of event and the percent of inclusion (PSI) in 5-day-old wild-type (WT) and gun1 seedlings treated with norflurazon (NF) and untreated WTs. NA for PSI values indicates insufficient read coverage (see Material and Methods for details). [file Table_3.xlsx]

## Sheet: Supplemental Table
List of AS events differentially regulated by norflurazon in wild-type seedlings
LOCUS	GENE	EVENT	COORD	LENGTH	EVENT TYPE	Norflurazon regulation	Seedlings_5d_WL_WT_control	Seedlings_5d_WL_WT_NF	Seedlings_5d_WL_gun1_NF
AT1G02090	CSN7	AthALTA0027122-2/4	chr1:387584-387672	17	Alt3	NF_down	77.14	57.33	67.37
AT1G10660		AthALTA0000879-5/6	chr1:3532918-3533322	110	Alt3	NF_down	45.83	23.61	33.64
AT1G10910		AthALTA0000906-2/2	chr1:3641241-3641543	10	Alt3	NF_down	86.67	55	82.5			Abbreviations:
AT1G12250		AthALTA0001017-5/7	chr1:4159565-4159750	56	Alt3	NF_down	87.12	57.14	69.63			d: days
AT1G14270		AthALTA0001152-4/5	chr1:4876361-4876468	47	Alt3	NF_down	75.38	32.69	42.03			WL: white light
AT1G16840		AthALTA0001415-2/4	chr1:-5762965	7	Alt3	NF_down	70	43.75	40.54			NF: norflurazon
AT1G17130		AthALTA0001432-2/3	chr1:5855141-5855272	33	Alt3	NF_down	45.71	26.39	18.89
AT1G18800	NRP2	AthALTA0035840-2/2	chr1:6481891-6481950	3	Alt3	NF_down	84.62	60.53	49.06
AT1G48410		AthALTA0021300-2/4	chr1:17890510-17890643	41	Alt3	NF_down	46.67	30.61	31.34
AT1G53430		AthALTA0003491-2/2	chr1:19939540-19939661	3	Alt3	NF_down	100	79.1	100
AT1G54350	ABCC2	AthALTA0020450-2/3	chr1:20288979-20289220	37	Alt3	NF_down	80.77	48.15	62.96
AT1G72640		AthALTA0004788-2/3	chr1:27347394-27347489	28	Alt3	NF_down	87.62	47.22	78.72
AT1G72640		AthALTA0004791-3/4	chr1:27346746-27346919	20	Alt3	NF_down	97.37	78.05	87.16
AT1G76570		AthALTA0005103-2/4	chr1:28729694-28729840	71	Alt3	NF_down	73.33	56.52	79.86
AT2G02710	TLP1	AthALTA0044242-2/3	chr2:759096-759154	5	Alt3	NF_down	46.67	31	30.57
AT2G15580		AthALTA0005866-2/3	chr2:6798522-	5	Alt3	NF_down	57.89	31.76	26.73
AT2G16940		AthALTA0005926-5/5	chr2:7344966-7345197	143	Alt3	NF_down	70.68	55.14	69.05
AT2G23310	RER1C	AthALTA0039893-2/2	chr2:9918872-	3	Alt3	NF_down	75.51	58.2	74.07
AT2G30170		AthALTA0006889-3/4	chr2:12881021-12881100	38	Alt3	NF_down	77.5	54.84	73.15
AT2G35830		AthALTA0007321-6/8	chr2:15052667-15053009	231	Alt3	NF_down	72.8	55.44	61.98
AT2G41680	NTRC	AthALTA0036009-2/4	chr2:17377286-17377565	2	Alt3	NF_down	87.18	56.92	87.67
AT3G01480	CYP38	AthALTA0027480-2/3	chr3:189741-189976	5	Alt3	NF_down	60.68	40.58	57.94
AT3G04500		AthALTA0008649-2/5	chr3:1212470-1212566	8	Alt3	NF_down	83.13	43.02	69.45
AT3G48110	GLYRS-2	AthALTA0030942-2/2	chr3:17764898-17764995	10	Alt3	NF_down	79.53	38.6	60.33
AT3G51830	SAC8	AthALTA0041309-3/4	chr3:19223137-19223236	20	Alt3	NF_down	74.24	44.62	49.5
AT3G55330	PPL1	AthALTA0038624-4/4	chr3:20514785-20514863	21	Alt3	NF_down	90.67	67.94	78.81
AT3G56650	PPD6	AthALTA0038590-4/5	chr3:20985318-20985634	99	Alt3	NF_down	91.45	50.65	85
AT3G58510	RH11	AthALTA0040024-2/6	chr3:21641906-21642148	5	Alt3	NF_down	100	77.9	88.74
AT3G59780		AthALTA0011832-2/3	chr3:22089650-22089690	10	Alt3	NF_down	20	0	0
AT4G01330		AthALTA0012208-2/3	chr4:552731-	3	Alt3	NF_down	52	29.73	37.68
AT4G03240	FH	AthALTA0029600-2/2	chr4:1424379-1424451	13	Alt3	NF_down	88.64	72.73	74.29
AT4G08320	TPR8	AthALTA0044593-2/2	chr4:5254613-	3	Alt3	NF_down	60	40.38	37.14
AT4G14500		AthALTA0012974-3/3	chr4:8335566-8335742	23	Alt3	NF_down	96.97	78.57	89.29
AT4G16380		AthALTA0013110-2/3	chr4:9255295-	2	Alt3	NF_down	50	25.97	29.87
AT4G20380	LSD1	AthALTA0033576-3/7	chr4:11005022-11005150	37	Alt3	NF_down	85.57	68	70.43
AT4G24090		AthALTA0013701-4/4	chr4:12513578-12513864	18	Alt3	NF_down	89.33	66.67	70.9
AT4G25910	NIFU3	AthALTA0035593-6/6	chr4:13164315-13164432	68	Alt3	NF_down	93.62	70.97	72.34
AT4G30760		AthALTA0014241-2/2	chr4:14982975-	3	Alt3	NF_down	51.72	31.71	41.46
AT4G33000	CBL10	AthALTA0025320-3/3	chr4:15925520-15925556	11	Alt3	NF_down	76	60.71	NA
AT4G34100	SUD1	AthALTA0043206-2/2	chr4:16333643-16333803	3	Alt3	NF_down	81.82	63.33	67.5
AT4G36690	U2AF65A	AthALTA0044942-2/3	chr4:17294363-17294430	34	Alt3	NF_down	21.92	6.03	18.74
AT4G39460	SAMC1	AthALTA0041365-2/2	chr4:18357853-18357929	4	Alt3	NF_down	89.48	72.1	NA
AT5G04810	PPR4	AthALTA0038656-3/3	chr5:1391610-1391696	8	Alt3	NF_down	73.17	54.63	52.2
AT5G08370	AGAL2	AthALTA0021128-3/4	chr5:2692333-2692457	40	Alt3	NF_down	93.1	76	NA
AT5G09995		AthALTA0015928-3/3	chr5:-3125369	14	Alt3	NF_down	15.66	0	11.91
AT5G10690	CBSPPR1	AthALTA0025451-3/3	chr5:3376539-3376648	50	Alt3	NF_down	39.49	16.92	32.9
AT5G11790	NDL2	AthALTA0035417-4/4	chr5:3801420-3801493	15	Alt3	NF_down	100	69.03	100
AT5G13980		AthALTA0016270-2/2	chr5:4512309-4512386	6	Alt3	NF_down	18.18	2	2.17
AT5G18460		AthALTA0016695-3/3	chr5:6124954-6125011	9	Alt3	NF_down	43.4	25.74	NA
AT5G19400	SMG7	AthALTA0042457-2/4	chr5:6544381-6544496	59	Alt3	NF_down	79.63	61.8	75
AT5G20250	RFS6	AthALTA0039982-2/2	chr5:6833989-6834047	16	Alt3	NF_down	78.33	47.79	64.5
AT5G22620		AthALTA0017000-2/4	chr5:7518811-7518903	19	Alt3	NF_down	79.69	61.24	65.68
AT5G52100	DAPB3	AthALTA0027763-2/3	chr5:21170769-21170834	7	Alt3	NF_down	96.2	77.42	78.57
AT5G56240		AthALTA0019131-2/2	chr5:-22761914	3	Alt3	NF_down	81.48	50	50.88
AT5G65430	GRF8	AthALTA0031093-2/2	chr5:-26148566	6	Alt3	NF_down	80.42	60.17	68.51
AT1G24267		AthALTD0001213-2/2	chr1:8605441-8605515	56	Alt5	NF_down	100	81.4	100
AT1G72740		AthALTD0002736-2/2	chr1:27381147-27381248	18	Alt5	NF_down	33.96	17.31	32
AT1G76050		AthALTD0002883-3/5	chr1:28541841-28542015	140	Alt5	NF_down	96.05	74.81	82.88
AT1G80940		AthALTD0003149-2/3	chr1:30411364-30411603	116	Alt5	NF_down	18.08	1.96	0
AT3G01370	ATCFM2	AthALTD0013196-2/2	chr3:142691-142840	4	Alt5	NF_down	100	69.47	100
AT3G07670		AthALTD0005060-2/2	chr3:2453357-2453437	8	Alt5	NF_down	83.73	63.53	73.8
AT3G10060	FKBP16-4	AthALTD0017081-3/6	chr3:3103015-3103072	42	Alt5	NF_down	70.6	48.89	76.3
AT3G15980		AthALTD0005449-7/7	chr3:5411965-5412194	124	Alt5	NF_down	75	58.06	57.14
AT3G19460	RTNLB11	AthALTD0023858-3/3	chr3:6748759-6748909	9	Alt5	NF_down	56.14	39.06	37.04
AT3G48200		AthALTD0006141-2/2	chr3:17836655-17836795	4	Alt5	NF_down	44.83	16.67	48.08
AT3G52560	UEV1D	AthALTD0026358-3/3	chr3:19495266-19495408	14	Alt5	NF_down	32.74	17.71	24.79
AT4G30720		AthALTD0008087-2/2	chr4:14974077-14974202	8	Alt5	NF_down	97.06	81.48	80
AT5G18620	CHR17	AthALTD0014869-2/2	chr5:6196327-6196431	9	Alt5	NF_down	38.46	18.29	21.62
AT5G26240	CLC-D	AthALTD0015031-2/3	chr5:9194057-9194101	2	Alt5	NF_down	61.11	42.51	46.68
AT1G75660	XRN3	AthEX0034348	chr1:28408872-28408948	77	ES	NF_down	100	84.31	97.04
AT1G77080	AGL27	AthEX0015039	chr1:28958334-28958391	58	ES	NF_down	86.91	71.13	73.25
AT2G26980	CIPK3	AthEX0018754	chr2:11516427-11516480	54	ES	NF_down	64.58	44.1	39.18
AT3G02600	LPP3	AthEX0024341	chr3:552437-552529	93	ES	NF_down	49.47	26.49	37.1
AT4G24800		AthEX0009655	chr4:12782238-12782310	73	ES	NF_down	19.4	0	6.25
AT4G26480		AthEX0009731	chr4:13374133-13374272	140	ES	NF_down	89.74	61.42	79.05
AT5G56140		AthEX0013399	chr5:22726610-22726755	146	ES	NF_down	68.7	43.9	44.44
AT1G02100		AthINT0000223	chr1:392496-392575	80	IR	NF_down	36	18.12	32.43
AT1G10060	BCAT1	AthINT0061859	chr1:3286400-3286533	134	IR	NF_down	15.56	0	NA
AT1G12520	CCS	AthINT0065180	chr1:4268448-4268528	81	IR	NF_down	35.14	11.56	4.36
AT2G42300	BHLH48	AthINT0062942	chr2:17623706-17624461	756	IR	NF_down	25.58	3.7	NA
AT3G14930	HEME1	AthINT0079429	chr3:5022584-5022665	82	IR	NF_down	48.06	26.26	28.45
AT3G15160		AthINT0024239	chr3:5107382-5107446	65	IR	NF_down	29.38	8.91	11.33
AT3G19630		AthINT0025055	chr3:6819388-6819739	352	IR	NF_down	20	0	5.49
AT4G02380	SAG21	AthINT0101564	chr4:1046634-1046733	100	IR	NF_down	45.71	8.72	16.71
AT4G19510		AthINT0035328	chr4:10635277-10635387	111	IR	NF_down	91.07	56.28	82.03
AT5G49555		AthINT0048328	chr5:20108074-20108135	62	IR	NF_down	21.46	4.63	NA
AT5G56850		AthINT0049694	chr5:22985286-22985421	136	IR	NF_down	68.6	41.85	76.47
AT1G02910	LPA1	AthALTA0033458-2/2	chr1:657142-657281	4	Alt3	NF_up	11.67	39.39	20.31
AT1G10660		AthALTA0000879-2/6	chr1:3532992-3533322	36	Alt3	NF_up	47.92	70.83	50
AT1G12250		AthALTA0001017-4/7	chr1:4159570-4159750	51	Alt3	NF_up	12.88	42.31	30.03
AT1G14270		AthALTA0001152-5/5	chr1:4876361-4876472	51	Alt3	NF_up	23.21	67.31	57.97
AT1G17130		AthALTA0001432-3/3	chr1:5855138-5855272	36	Alt3	NF_up	54.29	73.61	81.11
AT1G18610		AthALTA0001592-2/2	chr1:6408349-6408595	4	Alt3	NF_up	76.19	100	NA
AT1G48410		AthALTA0021300-3/4	chr1:17890510-17890649	47	Alt3	NF_up	53.33	69.39	68.66
AT1G49730		AthALTA0003164-2/2	chr1:18403366-18403492	37	Alt3	NF_up	35.03	50.72	NA
AT1G54350	ABCC2	AthALTA0020450-3/3	chr1:20288926-20289220	90	Alt3	NF_up	19.23	51.85	37.04
AT1G55350	DEK1	AthALTA0027949-2/2	chr1:-20654256	21	Alt3	NF_up	70.18	86.02	86.57
AT1G64430		AthALTA0004168-3/3	chr1:23934691-23934794	22	Alt3	NF_up	26.92	55.1	48.6
AT1G72640		AthALTA0004788-3/3	chr1:27347394-27347498	37	Alt3	NF_up	11.43	47.22	19.15
AT2G02710	TLP1	AthALTA0044242-3/3	chr2:759096-759160	11	Alt3	NF_up	53.33	69	69.05
AT2G30170		AthALTA0006889-4/4	chr2:12881021-12881116	54	Alt3	NF_up	22.5	45.16	26.85
AT2G32640		AthALTA0007101-2/2	chr2:13848410-13848507	64	Alt3	NF_up	52.94	74.01	60.81
AT2G35830		AthALTA0007321-5/8	chr2:15052682-15053009	216	Alt3	NF_up	27.2	44.56	37.37
AT2G38780		AthALTA0007562-2/3	chr2:16213256-16213322	8	Alt3	NF_up	35.29	51.72	25.35
AT2G41680	NTRC	AthALTA0036009-3/4	chr2:17377286-17377588	25	Alt3	NF_up	12.82	43.08	12.33
AT3G01480	CYP38	AthALTA0027480-3/3	chr3:189713-189976	33	Alt3	NF_up	39.1	59.42	42.06
AT3G04500		AthALTA0008649-4/5	chr3:1212702-1212735	177	Alt3	NF_up	16.87	56.11	29.53
AT3G29185		AthALTA0010547-3/3	chr3:11155954-11156082	10	Alt3	NF_up	16.94	33.79	10.18
AT3G51830	SAC8	AthALTA0041309-2/4	chr3:19223151-19223236	6	Alt3	NF_up	20.61	45.75	43.28
AT3G53500	RS2Z32	AthALTA0041082-2/2	chr3:19835873-19836130	218	Alt3	NF_up	14.04	29.91	27.14
AT3G55330	PPL1	AthALTA0038624-3/4	chr3:20514785-20514854	12	Alt3	NF_up	9.33	32.06	21.19
AT3G56650	PPD6	AthALTA0038590-5/5	chr3:20985307-20985634	110	Alt3	NF_up	8.12	48.05	15
AT3G56840		AthALTA0011564-3/4	chr3:21045246-21045698	25	Alt3	NF_up	42.15	57.66	54.45
AT4G14500		AthALTA0012974-2/3	chr4:8335570-8335742	19	Alt3	NF_up	3.03	21.43	10.71
AT4G19110		AthALTA0013424-2/2	chr4:-10455011	3	Alt3	NF_up	67.31	90.6	85.15
AT4G20380	LSD1	AthALTA0033576-2/7	chr4:11005025-11005150	34	Alt3	NF_up	11.34	27.2	25.25
AT4G24090		AthALTA0013701-3/4	chr4:12513585-12513864	11	Alt3	NF_up	10.67	33.33	28.36
AT4G25910	NIFU3	AthALTA0035593-3/6	chr4:13164356-13164432	27	Alt3	NF_up	6.38	25.81	23.4
AT4G26555	FKBP16-1	AthALTA0029723-2/2	chr4:13405439-13405472	7	Alt3	NF_up	20.96	52.77	27.6
AT4G26555	FKBP16-1	AthALTA0029725-2/2	chr4:13405120-13405152	13	Alt3	NF_up	19.42	34.65	12.79
AT4G28030		AthALTA0014029-2/3	chr4:13938475-13938634	9	Alt3	NF_up	7.55	34.15	20.27
AT4G32850	PAPS4	AthALTA0036894-2/3	chr4:15854327-15854439	36	Alt3	NF_up	33.33	57.36	42.86
AT4G33000	CBL10	AthALTA0025320-2/3	chr4:15925524-15925556	7	Alt3	NF_up	24	39.29	NA
AT4G34020	DJ1C	AthALTA0028103-2/2	chr4:16299819-16300011	13	Alt3	NF_up	62.96	100	72.41
AT4G36690	U2AF65A	AthALTA0044942-3/3	chr4:17294363-17294603	207	Alt3	NF_up	78.08	93.97	81.26
AT5G11790	NDL2	AthALTA0035417-2/4	chr5:3801431-3801493	4	Alt3	NF_up	0	15.49	0
AT5G19400	SMG7	AthALTA0042457-3/4	chr5:6544362-6544496	78	Alt3	NF_up	18.52	38.2	23.44
AT5G21930	PAA2	AthALTA0036608-2/3	chr5:7244650-7244743	7	Alt3	NF_up	16.22	62.96	28.57
AT5G45940	NUDT11	AthALTA0036046-2/2	chr5:-18629871	5	Alt3	NF_up	59.02	80	NA
AT5G52100	DAPB3	AthALTA0027763-3/3	chr5:21170766-21170834	10	Alt3	NF_up	3.8	19.35	21.43
AT5G61020	ECT3	AthALTA0028512-2/3	chr5:24558957-24559247	6	Alt3	NF_up	47.73	64.57	61.25
AT5G66470		AthALTA0019999-4/4	chr5:26542923-26543155	107	Alt3	NF_up	2.22	20.83	6.98
AT1G06130	GLX2-4	AthALTD0017777-2/2	chr1:1859561-1859764	13	Alt5	NF_up	78.72	95.05	86.96
AT1G20810	FKBP18	AthALTD0017084-2/2	chr1:-7232320	31	Alt5	NF_up	14.01	34.43	26.88
AT1G58080	HISN1A	AthALTD0018258-3/3	chr1:21505852-21505986	27	Alt5	NF_up	2.86	24.44	13.24
AT1G80940		AthALTD0003149-3/3	chr1:30411364-30411680	193	Alt5	NF_up	81.92	98.04	100
AT2G04690		AthALTD0003273-2/2	chr2:1645491-1645671	161	Alt5	NF_up	84.11	100	100
AT2G21280	GC1	AthALTD0017472-2/2	chr2:9112085-9112152	8	Alt5	NF_up	10.28	29.17	15.19
AT2G46270	GBF3	AthALTD0017461-2/2	chr2:19002055-19002230	69	Alt5	NF_up	22.01	69.31	47.46
AT3G10060	FKBP16-4	AthALTD0017081-4/6	chr3:3103015-3103077	47	Alt5	NF_up	28.92	51.11	23.7
AT3G15520	CYP37	AthALTD0015759-2/2	chr3:5250575-5250633	5	Alt5	NF_up	14.64	44.98	16.5
AT3G15980		AthALTD0005449-6/7	chr3:5412008-5412140	81	Alt5	NF_up	15	35.48	40.48
AT3G19460	RTNLB11	AthALTD0023858-2/3	chr3:6748759-6748904	4	Alt5	NF_up	36.84	53.12	62.96
AT3G23900		AthALTD0005718-2/2	chr3:8631915-8631973	7	Alt5	NF_up	63.89	85.71	83.72
AT3G24760		AthALTD0005760-2/2	chr3:-9041280	11	Alt5	NF_up	26.42	56.25	29.27
AT3G52560	UEV1D	AthALTD0026358-2/3	chr3:19495269-19495408	11	Alt5	NF_up	67.26	82.29	75.21
AT3G55020		AthALTD0006458-2/2	chr3:20391742-20391839	5	Alt5	NF_up	12.03	27.62	26.34
AT3G60250	CKB3	AthALTD0014999-3/4	chr3:22270993-22271158	66	Alt5	NF_up	40.85	56.35	47.66
AT4G10100	CNX7	AthALTD0015188-2/4	chr4:-6308832	16	Alt5	NF_up	32.26	53.85	32.5
AT4G33470	HDA14	AthALTD0018148-2/3	chr4:16103877-16103953	20	Alt5	NF_up	44.44	68.57	60.78
AT4G40050		AthALTD0008603-2/2	chr4:18561989-18562084	4	Alt5	NF_up	20	52.5	44.44
AT5G11790	NDL2	AthALTD0020397-2/3	chr5:3801278-3801342	4	Alt5	NF_up	0	15.49	0
AT5G16715	EMB2247	AthALTD0016548-2/2	chr5:5485870-5486036	40	Alt5	NF_up	14.29	32.14	20.97
AT5G26240	CLC-D	AthALTD0015031-3/3	chr5:9194057-9194106	7	Alt5	NF_up	38.89	57.49	53.32
AT5G46420		AthALTD0010469-2/2	chr5:18831246-18831298	5	Alt5	NF_up	8.05	23.73	24
AT5G46800	BOU	AthALTD0014243-2/4	chr5:18990495-	4	Alt5	NF_up	79.01	100	72.29
AT5G52100	DAPB3	AthALTD0015940-2/4	chr5:21170942-21171027	11	Alt5	NF_up	21.88	42.42	45.71
AT5G65685		AthALTD0011375-2/2	chr5:26273804-26273851	38	Alt5	NF_up	78.72	100	100
AT1G04080	PRP39	AthEX0028346	chr1:1054285-1054385	101	ES	NF_up	44.12	59.29	60.87
AT1G10890		AthEX0000591	chr1:3629383-3629780	398	ES	NF_up	0	16.48	8.41
AT1G77080	AGL27	AthEX6014707	chr1:28958456-28958501	46	ES	NF_up	19.66	53.08	41.09
AT2G02570		AthEX0003822	chr2:699950-699994	45	ES	NF_up	0	16.94	0.78
AT2G16940		AthEX0004054	chr2:7345968-7345985	18	ES	NF_up	33.47	49.24	29.79
AT2G16940		AthEX6042315	chr2:7346108-7346177	70	ES	NF_up	48.17	63.32	39.21
AT2G40840	DPE2	AthEX0020273	chr2:17048543-17048668	126	ES	NF_up	14.14	64.36	15.62
AT3G28130		AthEX0007313	chr3:10468174-10468238	65	ES	NF_up	78.64	100	100
AT3G62190		AthEX0008392	chr3:23022037-23022110	74	ES	NF_up	10.01	29.99	19.88
AT4G09760	F17A8.110	AthEX0021165	chr4:6149586-6149636	51	ES	NF_up	14.29	30.91	7.46
AT4G25315		AthEX0009685	chr4:12952396-12952442	47	ES	NF_up	5.26	35.41	11.19
AT4G32060		AthEX0010098	chr4:15502412-15502446	35	ES	NF_up	4.09	57.89	27.07
AT4G35785		AthEX0010335	chr4:16953854-16953890	37	ES	NF_up	9.09	53.55	33.77
AT5G02810	APRR7	AthEX0015847	chr5:640156-640202	47	ES	NF_up	8	29.23	23.44
AT5G09880		AthEX0011094	chr5:3083739-3083814	76	ES	NF_up	66.1	95.88	88.03
AT5G10350	PABN3	AthEX0026727	chr5:3256503-3256927	425	ES	NF_up	14.58	32.17	38.46
AT5G11170	RH15	AthEX0029194	chr5:3555108-3555538	431	ES	NF_up	3.94	27.84	23.4
AT5G19000	BPM1	AthEX0017748	chr5:6343644-6343725	82	ES	NF_up	16.94	49.28	27.99
AT5G63460		AthEX0013824	chr5:25414413-25414448	36	ES	NF_up	0	23.21	7.12
AT1G04080	PRP39	AthINT0096196	chr1:1054529-1054662	134	IR	NF_up	33.33	50.26	52.56
AT1G05900	NTH2	AthINT0089641	chr1:1787689-1787785	97	IR	NF_up	14.52	31.87	19.82
AT1G13350		AthINT0002524	chr1:4575996-4576238	243	IR	NF_up	79.49	95.12	91.3
AT1G17730	CHMP1A	AthINT0065986	chr1:6099535-6099866	332	IR	NF_up	12	33.33	18.31
AT1G18440		AthINT0003619	chr1:6347100-6347278	179	IR	NF_up	0	15.79	4.35
AT1G19870	IQD32	AthINT0081313	chr1:6898138-6898446	309	IR	NF_up	13.79	41.94	47.54
AT1G20020	LFNR2	AthINT0083221	chr1:6942956-6943227	272	IR	NF_up	13.84	45.43	19.3
AT1G26180		AthINT0005143	chr1:9055961-9056052	92	IR	NF_up	5.47	24.46	10.95
AT1G27370	SPL10	AthINT0104702	chr1:9505609-9505717	109	IR	NF_up	1.3	24.22	7.98
AT1G55810	UKL3	AthINT0110889	chr1:20862779-20862870	92	IR	NF_up	19.4	57.98	37.28
AT1G59750	ARF1	AthINT0057666	chr1:21982194-21982418	225	IR	NF_up	33.33	61.47	43.14
AT1G60900	U2AF65B	AthINT0110030	chr1:22425297-22425926	630	IR	NF_up	66.67	86.99	61.62
AT1G63490		AthINT0010608	chr1:23545927-23546059	133	IR	NF_up	0	18.8	7.19
AT1G64770	PNSB2	AthINT0094859	chr1:24057963-24058037	75	IR	NF_up	2.97	18.27	5.49
AT1G69935	SHW1	AthINT0103650	chr1:26342835-26342914	80	IR	NF_up	30.56	50.82	36.25
AT1G71720		AthINT0012265	chr1:26984916-26985026	111	IR	NF_up	11.03	31.67	NA
AT1G73990	SPPA	AthINT0104834	chr1:27828231-27828310	80	IR	NF_up	2.78	17.81	6.04
AT1G76050		AthINT0013128	chr1:28542016-28542153	138	IR	NF_up	15.25	33.33	20
AT1G76730	COG0212	AthINT0067357	chr1:28804229-28804310	82	IR	NF_up	12.12	27.66	10.2
AT1G76850	SEC5A	AthINT0102951	chr1:28849840-28849979	140	IR	NF_up	11.76	33.33	20.43
AT1G77080	AGL27	AthINT0054700	chr1:28958392-28958601	210	IR	NF_up	10.14	56.67	48.39
AT2G02570		AthINT0014347	chr2:699657-700246	590	IR	NF_up	5.26	42.4	24.36
AT2G03390		AthINT0014459	chr2:1032382-1032512	131	IR	NF_up	1.3	20.83	5.88
AT2G25760		AthINT0017299	chr2:10987425-10987574	150	IR	NF_up	30.43	46.03	15.38
AT2G30930		AthINT0018231	chr2:13162950-13163075	126	IR	NF_up	14.29	30.84	12.73
AT2G31040		AthINT0018263	chr2:13210626-13210703	78	IR	NF_up	2.49	17.81	NA
AT2G35450		AthINT0019071	chr2:14904226-14904310	85	IR	NF_up	4.59	20.49	4.51
AT2G35510	SRO1	AthINT0105383	chr2:14917433-14917722	290	IR	NF_up	12.24	46.48	12.98
AT2G36060	UEV1C	AthINT0110624	chr2:15143352-15143474	123	IR	NF_up	10.67	26.78	8.19
AT2G36720		AthINT0019256	chr2:15396433-15396753	321	IR	NF_up	3.45	21.43	5.71
AT2G41160		AthINT0020240	chr2:17156699-17156818	120	IR	NF_up	1.89	17.24	8.2
AT3G02300		AthINT0021742	chr3:462787-463031	245	IR	NF_up	40.74	90.32	79.22
AT3G02830	ZFN1	AthINT0114270	chr3:615175-615270	96	IR	NF_up	12.77	27.89	30.18
AT3G03270		AthINT0021921	chr3:762794-762900	107	IR	NF_up	2.33	23.29	9.09
AT3G04890		AthINT0022255	chr3:1347981-1348071	91	IR	NF_up	3.6	20.83	10.71
AT3G05700	DI19-3	AthINT0071173	chr3:1682541-1682804	264	IR	NF_up	2.44	20.93	8.77
AT3G12110	ACT11	AthINT0054005	chr3:3858682-3858836	155	IR	NF_up	3.45	19.35	6.35
AT3G14010	CID4	AthINT0066329	chr3:4639398-4639678	281	IR	NF_up	4.71	20.99	8.55
AT3G23980	BLI	AthINT0063274	chr3:8665695-8665989	295	IR	NF_up	3.7	24.53	10.2
AT3G26100		AthINT0026111	chr3:9538282-9538376	95	IR	NF_up	45.26	62.5	58.33
AT3G45190		AthINT0027865	chr3:16547232-16547518	287	IR	NF_up	15.29	37.31	NA
AT3G48110	GLYRS-2	AthINT0077927	chr3:17765279-17765536	258	IR	NF_up	0	20.45	10.83
AT3G52120		AthINT0029291	chr3:19329631-19330106	476	IR	NF_up	36.3	67.24	42.72
AT3G59870		AthINT0030827	chr3:22117492-22117851	360	IR	NF_up	7.53	23.29	14.02
AT3G63140	CSP41A	AthINT0068907	chr3:23327755-23327821	67	IR	NF_up	7.72	23.64	6.46
AT4G02790	DGP3	AthINT0071091	chr4:1248016-1248190	175	IR	NF_up	13.84	38.92	21.4
AT4G10180	DET1	AthINT0070947	chr4:6346615-6346695	81	IR	NF_up	9.8	25.81	27.07
AT4G14220	RHF1A	AthINT0099218	chr4:8196192-8196499	308	IR	NF_up	7.32	25.58	20
AT4G18600	WAVE5	AthINT0112750	chr4:10240017-10240110	94	IR	NF_up	9.52	27.27	34.62
AT4G26860		AthINT0036643	chr4:13504148-13504225	78	IR	NF_up	19.3	34.78	18.87
AT4G30160	VLN4	AthINT0112179	chr4:14755742-14755821	80	IR	NF_up	4.61	25.35	NA
AT4G32060		AthINT0037786	chr4:15502302-15502511	210	IR	NF_up	39.52	90.38	70.82
AT4G32180	PANK2	AthINT0091365	chr4:15539560-15539676	117	IR	NF_up	5.49	26.63	11.27
AT4G39260	RBG8	AthINT0097887	chr4:18274568-18274850	283	IR	NF_up	10.7	26.09	34.46
AT5G10350	PABN3	AthINT0091104	chr5:3256214-3257229	1016	IR	NF_up	12.77	32.17	31.03
AT5G10470	KCA1	AthINT0082040	chr5:3295109-3295216	108	IR	NF_up	1.22	17.39	13.04
AT5G16715	EMB2247	AthINT0073055	chr5:5489428-5489577	150	IR	NF_up	11.46	50.71	34.27
AT5G21930	PAA2	AthINT0091005	chr5:7248218-7248348	131	IR	NF_up	43.28	61.67	50.83
AT5G22640	TIC100	AthINT0108012	chr5:7531718-7531987	270	IR	NF_up	14.05	57.69	29.16
AT5G22800	EMB86	AthINT0073385	chr5:7619127-7619230	104	IR	NF_up	0	17.95	1.15
AT5G25270		AthINT0044371	chr5:8761632-8761882	251	IR	NF_up	0	16.67	6.25
AT5G25520		AthINT0044433	chr5:8887957-8888530	574	IR	NF_up	28.81	66.15	28.12
AT5G27380	GSH2	AthINT0078374	chr5:9669753-9669834	82	IR	NF_up	12.12	28.08	22.54
AT5G38290	CRS2A	AthINT0068488	chr5:15303992-15304082	91	IR	NF_up	0	15.15	0
AT5G39830	DEGP8	AthINT0070869	chr5:15944319-15944411	93	IR	NF_up	5.95	32.39	9.57
AT5G43270	SPL2	AthINT0104737	chr5:17361129-17361308	180	IR	NF_up	71.76	90.08	82.35
AT5G47780	GAUT4	AthINT0076562	chr5:19348210-19348289	80	IR	NF_up	7.37	27.27	NA
AT5G48790		AthINT0048167	chr5:19781180-19781262	83	IR	NF_up	12.93	42.12	32.02
AT5G51140		AthINT0048708	chr5:20785114-20785336	223	IR	NF_up	0	24	7.53
AT5G59950	ALY1	AthINT0056282	chr5:24140406-24140601	196	IR	NF_up	12.98	31.7	29.82
AT5G62570	CBP60A	AthINT0064808	chr5:25116054-25116217	164	IR	NF_up	18.03	71.64	36.51
AT5G64960	CDKC-2	AthINT0065471	chr5:25956088-25956185	98	IR	NF_up	2.78	18.01	10.31
AT5G65460	KCA2	AthINT0082053	chr5:26163528-26163628	101	IR	NF_up	5.7	26.12	NA
AT5G66210	CPK28	AthINT0067717	chr5:26456840-26456934	95	IR	NF_up	2.33	20.81	26.21
ATCG00670	CLPP1	AthINT0066836	chrPt:70138-70652	515	IR	NF_up	17.07	34.56	37.04
