# Supplementary material for: Regulation of alternative splicing by retrograde and light signals converges to control chloroplast proteins
Source: Front Plant Sci. 2023 Feb 10;14:1097127. doi: 10.3389/fpls.2023.1097127 (PMC9950775; doi:10.3389/fpls.2023.1097127)
Supplement: Supplementary Table 4 — List of AS events differentially regulated by lincomycin in wild-type seedlings. Columns indicate information associated to each AS event including the locus, the vast-tools event identifier, the genomic coordinates, the length in pair bases, the type of event and the percent of inclusion (PSI) in 5-day-old wild-type (WT) seedlings treated or not with lincomycin (Linc). [file Table_4.xlsx]

## Sheet: Supplemental Table
List of AS events differentially regulated by lincomycin in wild-type seedlings
LOCUS	GENE	EVENT	COORD	LENGTH	EVENT TYPE	Lincomycin regulation	Seedlings_5d_WL_WT_control	Seedlings_5d_WL_WT_Linc
AT4G36690	U2AF65A	AthALTA0044942-2/3	chr4:17294363-17294430	34	Alt3	Linc_down	52.9	30.54
AT1G10910		AthALTA0000906-2/2	chr1:3641241-3641543	10	Alt3	Linc_down	88	67.69
AT1G14270		AthALTA0001152-4/5	chr1:4876361-4876468	47	Alt3	Linc_down	85.69	56.43			Abbreviations:
AT3G56650	PPD6	AthALTA0038590-4/5	chr3:20985318-20985634	99	Alt3	Linc_down	88.78	67.12			d: days
AT1G22750		AthALTA0001952-2/4	chr1:8052615-	48	Alt3	Linc_down	24.14	8.33			WL: white light
AT1G29850		AthALTA0002464-4/4	chr1:10448846-10448907	12	Alt3	Linc_down	30.09	12.39			Linc: lincomycin
AT1G30200		AthALTA0002482-2/2	chr1:10626650-	11	Alt3	Linc_down	65.38	43.42
AT1G72640		AthALTA0004787-2/3	chr1:27347590-27347658	12	Alt3	Linc_down	79.97	57.92
AT3G02060		AthALTA0008419-2/2	chr3:358558-	3	Alt3	Linc_down	63.64	47.06
AT5G23890		AthALTA0017123-2/3	chr5:8059485-8059559	6	Alt3	Linc_down	100	79.55
AT2G43680	IQD14	AthALTA0032449-3/3	chr2:18109480-18110415	10	Alt3	Linc_down	68.18	52.94
AT5G23450	LCBK1	AthALTA0033231-3/5	chr5:7908508-7909050	69	Alt3	Linc_down	23.96	7.89
AT3G23390	RPL36AB	AthALTA0040598-2/3	chr3:8376167-8376392	7	Alt3	Linc_down	65.22	46.09
AT4G23430	TIC32	AthALTA0044083-3/6	chr4:12230527-12230680	41	Alt3	Linc_down	90.34	49.18
AT1G60990		AthALTA0003877-2/4	chr1:-22462393	3	Alt3	Linc_down	23.08	5.77
AT3G15770		AthALTA0009582-7/7	chr3:5340483-5340754	198	Alt3	Linc_down	62.96	33.7
AT3G59780		AthALTA0011829-2/2	chr3:22089133-22089216	5	Alt3	Linc_down	97.17	77.02
AT4G37180		AthALTA0014863-2/2	chr4:17505643-17505723	4	Alt3	Linc_down	16	0
AT2G36380	ABCG34	AthALTA0020586-2/3	chr2:15261081-15261196	9	Alt3	Linc_down	96.19	79
AT1G75380	BBD1	AthALTA0024108-2/3	chr1:28283444-28283635	4	Alt3	Linc_down	60.26	42.5
AT2G38650	GAUT7	AthALTA0030339-2/2	chr2:16162093-16162137	3	Alt3	Linc_down	25	7.81
AT2G33470	GLTP1	AthALTA0030842-3/4	chr2:14177833-14177969	26	Alt3	Linc_down	70	51.92
AT1G13980	GN	AthALTA0030955-3/3	chr1:4789461-4790324	70	Alt3	Linc_down	65.52	47.25
AT5G10470	KCA1	AthALTA0032804-2/3	chr5:3292625-3292831	3	Alt3	Linc_down	62.5	46.43
AT2G32700	LUH	AthALTA0033658-2/2	chr2:13867212-13867266	3	Alt3	Linc_down	77.42	60
AT1G59580	MPK2	AthALTA0034690-5/5	chr1:21884510-21884943	46	Alt3	Linc_down	100	70.28
AT4G19100	PAM68	AthALTA0036753-4/6	chr4:10453772-10454359	115	Alt3	Linc_down	100	83.33
AT5G53450	PAP14	AthALTA0036814-5/5	chr5:21689190-21689506	185	Alt3	Linc_down	91.5	61.11
AT3G61070	PEX11E	AthALTA0037441-2/3	chr3:22605968-22606164	4	Alt3	Linc_down	20.96	5.63
AT1G80030		AthALTD0003103-2/2	chr1:30105341-30105443	36	Alt5	Linc_down	76.92	49.15
AT5G57960		AthALTD0011018-2/2	chr5:23465807-23465949	20	Alt5	Linc_down	100	81.25
AT2G38280	AMPD	AthALTD0012572-2/2	chr2:16033727-16033835	15	Alt5	Linc_down	52	31.48
AT1G19700	BLH10	AthALTD0014205-2/3	chr1:6812501-	39	Alt5	Linc_down	52.94	25
AT2G44680	CKB4	AthALTD0015002-3/4	chr2:18427200-18427365	71	Alt5	Linc_down	80.31	56.82
AT3G23390	RPL36AB	AthALTD0023496-2/2	chr3:8376023-8376081	2	Alt5	Linc_down	65.22	46.09
AT3G15354	SPA3	AthALTD0024741-2/3	chr3:5170190-5170336	24	Alt5	Linc_down	65.03	45.97
AT5G60210	ICR3	AthALTD0018559-2/5	chr5:24245870-	5	Alt5	Linc_down	96.67	78.79
AT2G17033		AthALTD0003421-4/6	chr2:-7401388	156	Alt5	Linc_down	23.08	0
AT2G43530	ATTI3	AthALTD0013566-2/3	chr2:-18070170	50	Alt5	Linc_down	91.14	71.67
AT1G03310	ISA2	AthALTD0018774-2/3	chr1:-813604	23	Alt5	Linc_down	61.7	46.15
AT3G58510	RH11	AthALTD0023143-3/4	chr3:-21640277	228	Alt5	Linc_down	16.7	0
AT5G53550	YSL3	AthALTD0027276-2/3	chr5:-21755558	84	Alt5	Linc_down	96.67	76.92
AT5G48150	PAT1	AthEX0026978	chr5:19524309-19524388	80	ES	Linc_down	70.73	40
AT3G46490		AthEX0007543	chr3:17116984-17117004	21	ES	Linc_down	46.56	21.74
AT4G39235		AthEX0010550	chr4:18268508-18268678	171	ES	Linc_down	67.73	39.74
AT3G02600	LPP3	AthEX0024337	chr3:551705-551718	14	ES	Linc_down	22.86	2.78
AT4G26480		AthEX0009731	chr4:13374133-13374272	140	ES	Linc_down	93.55	73.77
AT5G19000	BPM1	AthEX0017748	chr5:6343644-6343725	82	ES	Linc_down	24.46	8.18
AT4G34265		AthEX0010245	chr4:16402958-16403022	65	ES	Linc_down	53.33	36.51
AT1G63770		AthEX0002830	chr1:23664186-23664272	87	ES	Linc_down	58.7	34.6
AT4G05400		AthEX0008762	chr4:2742162-2742199	38	ES	Linc_down	23.33	6.8
AT4G32010	VAL2	AthEX0033584	chr4:15480422-15480503	82	ES	Linc_down	17.65	2.09
AT3G10160	FPGS2	AthINT0075614	chr3:3140825-3140917	93	IR	Linc_down	31.15	16.13
AT1G15290		AthINT0002910	chr1:5259172-5259252	81	IR	Linc_down	30.77	10.28
AT1G26580		AthINT0005239	chr1:9185765-9185876	112	IR	Linc_down	30.43	11.03
AT1G33050		AthINT0006444	chr1:11968745-11968970	226	IR	Linc_down	39.29	22.09
AT1G73920		AthINT0012827	chr1:27792653-27792746	94	IR	Linc_down	26.92	10.26
AT5G18630		AthINT0043088	chr5:6204496-6204581	86	IR	Linc_down	29.17	10.53
AT5G56850		AthINT0049697	chr5:22987421-22987498	78	IR	Linc_down	39.29	20
AT5G63160	BT1	AthINT0063712	chr5:25334688-25335033	346	IR	Linc_down	41.13	19.21
AT1G80780	CAF1-6	AthINT0063969	chr1:30358296-30358378	83	IR	Linc_down	48.65	30.73
AT5G49740	FRO7	AthINT0075791	chr5:20207483-20207592	110	IR	Linc_down	34.94	3.63
AT5G59750	RIBA3	AthINT0099293	chr5:24075094-24075201	108	IR	Linc_down	17.65	2.33
AT3G53920	SIGC	AthINT0103681	chr3:19961746-19961839	94	IR	Linc_down	28.89	13.51
AT1G29120		AthINT0005727	chr1:10178147-10178230	84	IR	Linc_down	82.46	62.03
AT3G02600	LPP3	AthINT0083732	chr3:551585-552436	852	IR	Linc_down	42.14	23.25
AT3G01540	RH14	AthINT0098857	chr3:214790-215400	611	IR	Linc_down	64.89	32.97
AT2G22980	SCPL13	AthINT0102118	chr2:9779385-9779450	66	IR	Linc_down	53.49	32.08
AT1G05870		AthINT0001003	chr1:1772534-1772738	205	IR	Linc_down	23.4	5.33
AT1G30590		AthINT0006077	chr1:10836241-10836509	269	IR	Linc_down	20.72	3.34
AT1G51350		AthINT0008405	chr1:19038915-19039173	259	IR	Linc_down	26.26	8.48
AT1G54820		AthINT0009260	chr1:20449753-20449944	192	IR	Linc_down	35.85	19.23
AT1G76010		AthINT0013120	chr1:28529146-28529254	109	IR	Linc_down	23.08	2.72
AT2G21120		AthINT0016435	chr2:9052180-9052282	103	IR	Linc_down	19.95	4.37
AT2G30600		AthINT0018119	chr2:13040279-13040370	92	IR	Linc_down	36.51	19.07
AT2G30600		AthINT0018121	chr2:13040695-13040840	146	IR	Linc_down	52.73	30.07
AT3G05165		AthINT0022347	chr3:1460500-1460584	85	IR	Linc_down	17.39	1.96
AT3G06880		AthINT0022721	chr3:2171384-2171497	114	IR	Linc_down	20.63	3.7
AT3G26510		AthINT0026190	chr3:9711460-9711709	250	IR	Linc_down	91.55	50.38
AT3G27960		AthINT0026548	chr3:10382625-10382839	215	IR	Linc_down	20.21	2.68
AT3G47560		AthINT0028327	chr3:17525780-17525858	79	IR	Linc_down	21.18	4.9
AT4G14500		AthINT0034119	chr4:8335743-8335829	87	IR	Linc_down	25	8.96
AT4G31040		AthINT0037517	chr4:15112134-15112277	144	IR	Linc_down	23.4	4.52
AT4G38350		AthINT0038996	chr4:17960477-17960677	201	IR	Linc_down	23.3	2.94
AT4G38470		AthINT0039041	chr4:18001065-18001316	252	IR	Linc_down	33.94	11.46
AT5G03905		AthINT0040008	chr5:1053682-1053975	294	IR	Linc_down	21.43	5.6
AT5G56850		AthINT0049702	chr5:22985696-22985778	83	IR	Linc_down	28.46	11.16
AT5G57035		AthINT0049752	chr5:23082690-23082773	84	IR	Linc_down	17.65	2.27
AT5G66420		AthINT0051655	chr5:26522639-26522762	124	IR	Linc_down	21.05	3.94
AT1G30520	AAE14	AthINT0052050	chr1:10813052-10813119	68	IR	Linc_down	26.32	11.11
AT5G44240	ALA2	AthINT0055664	chr5:17821261-17821358	98	IR	Linc_down	18.92	2.22
AT4G32980	ATH1	AthINT0059466	chr4:15917389-15917539	151	IR	Linc_down	20.69	5.56
AT4G32980	ATH1	AthINT0059467	chr4:15916889-15917205	317	IR	Linc_down	28.81	5.08
AT5G63800	BGAL6	AthINT0062274	chr5:25532704-25532786	83	IR	Linc_down	18.92	3.28
AT5G57630	CIPK21	AthINT0066446	chr5:23341377-23341453	77	IR	Linc_down	27.66	12.64
AT4G24400	CIPK8	AthINT0066503	chr4:12617538-12617621	84	IR	Linc_down	20.93	4.26
AT3G57530	CPK32	AthINT0067755	chr3:21298094-21298226	133	IR	Linc_down	23.97	6.16
AT1G08830	CSD1	AthINT0068641	chr1:2828202-2828379	178	IR	Linc_down	26.09	4.97
AT1G08830	CSD1	AthINT0068643	chr1:2828582-2828752	171	IR	Linc_down	17.24	1.33
AT1G08830	CSD1	AthINT0068644	chr1:2828807-2829030	224	IR	Linc_down	19.44	2.09
AT4G27710	CYP709B3	AthINT0069944	chr4:13828803-13828892	90	IR	Linc_down	26.53	5.88
AT1G50430	DWF5	AthINT0071978	chr1:18684051-18684448	398	IR	Linc_down	18.32	2.2
AT1G08930	ERD6	AthINT0073768	chr1:2875061-2875209	149	IR	Linc_down	51.81	20.33
AT3G07100	ERMO2	AthINT0073922	chr3:2247111-2247213	103	IR	Linc_down	20.31	4.5
AT4G33630	EX1	AthINT0074123	chr4:16156528-16156658	131	IR	Linc_down	18.51	2.59
AT3G55630	FPGS3	AthINT0075633	chr3:20637026-20637104	79	IR	Linc_down	24.36	6.99
AT5G41080	GDPD2	AthINT0076993	chr5:16442196-16442417	222	IR	Linc_down	74.32	54.21
AT3G63420	GG1	AthINT0077161	chr3:23417497-23418007	511	IR	Linc_down	30.23	14.94
AT1G31070	GLCNAC1PUT1	AthINT0077393	chr1:11087919-11088004	86	IR	Linc_down	16.27	0
AT3G10270	GYRB1	AthINT0078827	chr3:3176714-3177053	340	IR	Linc_down	28	10.64
AT3G61150	HDG1	AthINT0079249	chr3:22633250-22633473	224	IR	Linc_down	17.07	1.41
AT5G21170	KINB1	AthINT0082369	chr5:7205916-7207223	1308	IR	Linc_down	34.11	15.11
AT4G32551	LUG	AthINT0084004	chr4:15712075-15712149	75	IR	Linc_down	22.22	6.01
AT4G02060	MCM7	AthINT0084756	chr4:902149-902235	87	IR	Linc_down	17.95	1.89
AT4G31877	MIR156C	AthINT0085690	chr4:15413595-15414312	718	IR	Linc_down	85.6	46.34
AT2G01450	MPK17	AthINT0086385	chr2:201489-201604	116	IR	Linc_down	39.93	24.63
AT5G21930	PAA2	AthINT0091002	chr5:7246637-7247050	414	IR	Linc_down	31.57	14.89
AT2G20180	PIF1	AthINT0093857	chr2:8706353-8706440	88	IR	Linc_down	37.04	14.11
AT1G70940	PIN3	AthINT0093921	chr1:26744946-26745381	436	IR	Linc_down	48.37	16.21
AT4G04470	PMP22	AthINT0094749	chr4:2228925-2229148	224	IR	Linc_down	30.23	13.68
AT5G04360	PU1	AthINT0096641	chr5:1224328-1224509	182	IR	Linc_down	22.73	7.69
AT2G22010	RKP	AthINT0099470	chr2:9365521-9365629	109	IR	Linc_down	25	9.28
AT3G15820	ROD1	AthINT0099616	chr3:5351658-5352235	578	IR	Linc_down	20	4.59
AT1G31650	ROPGEF14	AthINT0099699	chr1:11328534-11329685	1152	IR	Linc_down	29.03	11.81
AT5G20840	SAC4	AthINT0101415	chr5:7062393-7062682	290	IR	Linc_down	22.38	5.08
AT1G09140	SR30	AthINT0105088	chr1:2945115-2945199	85	IR	Linc_down	17.95	2.7
AT1G07350	SR45A	AthINT0105143	chr1:2259153-2259276	124	IR	Linc_down	26.83	10.86
AT5G26830	THRRS	AthINT0107967	chr5:9438328-9438495	168	IR	Linc_down	17.39	1.94
AT2G18700	TPS11	AthINT0109286	chr2:8111007-8111093	87	IR	Linc_down	27.66	11.54
AT2G23320	WRKY15	AthINT0112954	chr2:9925651-9925751	101	IR	Linc_down	16.67	1.23
AT5G43320	ckl8	AthINT0114645	chr5:17386577-17386922	346	IR	Linc_down	24.94	8.4
AT1G80260	emb1427	AthINT0114733	chr1:30176826-30176919	94	IR	Linc_down	64.5	8.7
AT1G75860		AthINT0013102	chr1:28485163-28485662	500	IR	Linc_down	90.91	58.45
AT3G26890		AthINT0026303	chr3:9910793-9911367	575	IR	Linc_down	80	64.49
AT4G19160		AthINT0035279	chr4:10478322-10478540	219	IR	Linc_down	49.31	34.21
AT4G32480		AthINT0037896	chr4:15677031-15677351	321	IR	Linc_down	29.82	12.58
AT4G36850		AthINT0038766	chr4:17354566-17354891	326	IR	Linc_down	33.33	15.22
AT5G42760		AthINT0046901	chr5:17149371-17149476	106	IR	Linc_down	21.95	3.23
AT5G49360	BXL1	AthINT0063820	chr5:20015666-20016239	574	IR	Linc_down	23	5.94
AT4G24060	DOF4.6	AthINT0071394	chr4:12503994-12504412	419	IR	Linc_down	36.84	20
AT2G19800	MIOX2	AthINT0085627	chr2:8532222-8532568	347	IR	Linc_down	27.45	12.25
AT4G31877	MIR156C	AthINT0085689	chr4:15414353-15415332	980	IR	Linc_down	85.01	48.51
AT4G28610	PHR1	AthINT0093644	chr4:14133885-14133953	69	IR	Linc_down	20.69	1.96
AT4G03510	RMA1	AthINT0099509	chr4:1558669-1559252	584	IR	Linc_down	29.73	10.1
AT3G15354	SPA3	AthINT0104586	chr3:5171644-5171772	129	IR	Linc_down	28.3	9.91
AT5G24150	SQE5	AthINT0105043	chr5:8174164-8174576	413	IR	Linc_down	20.61	5.17
AT1G02090	CSN7	AthALTA0027122-2/4	chr1:387584-387672	17	Alt3	Linc_up	60	90
AT4G36690	U2AF65A	AthALTA0044942-3/3	chr4:17294363-17294603	207	Alt3	Linc_up	47.1	69.46
AT1G14270		AthALTA0001152-5/5	chr1:4876361-4876472	51	Alt3	Linc_up	14.31	43.57
AT4G28030		AthALTA0014029-2/3	chr4:13938475-13938634	9	Alt3	Linc_up	7.8	29.49
AT4G26555	FKBP16-1	AthALTA0029723-2/2	chr4:13405439-13405472	7	Alt3	Linc_up	21.32	57.29
AT4G26555	FKBP16-1	AthALTA0029725-2/2	chr4:13405120-13405152	13	Alt3	Linc_up	0	19.55
AT5G21930	PAA2	AthALTA0036608-2/3	chr5:7244650-7244743	7	Alt3	Linc_up	31.58	47.27
AT3G56650	PPD6	AthALTA0038590-5/5	chr3:20985307-20985634	110	Alt3	Linc_up	11.22	28.77
AT1G29850		AthALTA0002464-3/4	chr1:10448849-10448907	9	Alt3	Linc_up	69.91	87.61
AT1G72640		AthALTA0004787-3/3	chr1:27347590-27347661	15	Alt3	Linc_up	20.03	42.08
AT3G59780		AthALTA0011827-2/2	chr3:22088408-22088532	10	Alt3	Linc_up	24.41	61.29
AT4G27700		AthALTA0014008-2/2	chr4:13827347-13827400	7	Alt3	Linc_up	8.05	28.57
AT5G02830		AthALTA0015316-2/3	chr5:645928-645998	5	Alt3	Linc_up	12	30.77
AT5G23890		AthALTA0017123-3/3	chr5:8059474-8059559	17	Alt3	Linc_up	0	20.45
AT2G43680	IQD14	AthALTA0032449-2/3	chr2:18109483-18110415	7	Alt3	Linc_up	31.82	47.06
AT5G23450	LCBK1	AthALTA0033231-5/5	chr5:7908508-7909184	203	Alt3	Linc_up	76.04	92.11
AT3G23390	RPL36AB	AthALTA0040598-3/3	chr3:8376165-8376392	9	Alt3	Linc_up	34.78	53.91
AT4G23430	TIC32	AthALTA0044083-2/6	chr4:12230557-12230680	11	Alt3	Linc_up	9.66	50.82
AT1G79990		AthALTA0005427-2/2	chr1:30084517-30084745	3	Alt3	Linc_up	42.31	68.42
AT2G17540		AthALTA0005974-2/3	chr2:-7631532	25	Alt3	Linc_up	0	15.79
AT2G37450		AthALTA0007432-4/4	chr2:15723570-15723921	117	Alt3	Linc_up	53.85	76.92
AT2G47250		AthALTA0008223-5/9	chr2:19400894-19400919	130	Alt3	Linc_up	6.63	28.26
AT3G15770		AthALTA0009582-6/7	chr3:5340486-5340754	195	Alt3	Linc_up	37.04	60.11
AT3G44630		AthALTA0010676-2/3	chr3:16196264-16196460	3	Alt3	Linc_up	43.9	62.5
AT4G39140		AthALTA0015058-2/5	chr4:18230997-18231301	10	Alt3	Linc_up	12	30.77
AT2G36380	ABCG34	AthALTA0020586-3/3	chr2:15261075-15261196	15	Alt3	Linc_up	3.81	21
AT2G33470	GLTP1	AthALTA0030842-4/4	chr2:14177833-14177988	45	Alt3	Linc_up	30	48.08
AT1G13980	GN	AthALTA0030955-2/3	chr1:4789492-4790324	39	Alt3	Linc_up	34.48	52.75
AT1G59580	MPK2	AthALTA0034690-3/5	chr1:21884517-21884943	39	Alt3	Linc_up	0	22.13
AT5G53450	PAP14	AthALTA0036814-3/5	chr5:21689269-21689506	106	Alt3	Linc_up	7.84	37.04
AT3G22480	PDF2	AthALTA0037142-2/2	chr3:7969067-	3	Alt3	Linc_up	80.26	96.74
AT3G61070	PEX11E	AthALTA0037441-3/3	chr3:22605968-22606167	7	Alt3	Linc_up	79.04	94.37
AT5G52100	DAPB3	AthALTD0015940-2/4	chr5:21170942-21171027	11	Alt5	Linc_up	20.69	56
AT2G32500		AthALTD0004011-2/2	chr2:13796242-13796395	14	Alt5	Linc_up	33.33	52.94
AT5G48830		AthALTD0010604-2/2	chr5:19802112-19802338	4	Alt5	Linc_up	56.25	100
AT2G44680	CKB4	AthALTD0015002-2/4	chr2:18427203-18427365	68	Alt5	Linc_up	19.69	43.18
AT2G01420	PIN4	AthALTD0021873-2/3	chr2:182005-	12	Alt5	Linc_up	42.47	65.04
AT3G15354	SPA3	AthALTD0024741-3/3	chr3:5170172-5170336	42	Alt5	Linc_up	34.97	54.03
AT2G17033		AthALTD0003421-2/6	chr2:-7401235	3	Alt5	Linc_up	30.77	52.08
AT5G23050	AAE17	AthALTD0011537-2/2	chr5:7734591-7734790	5	Alt5	Linc_up	62.83	100
AT1G59580	MPK2	AthALTD0019967-2/2	chr1:-21884211	4	Alt5	Linc_up	0	15.18
AT2G38880	NFYB1	AthALTD0020473-2/2	chr2:16238680-16238884	73	Alt5	Linc_up	82.14	97.56
AT3G58510	RH11	AthALTD0023143-2/4	chr3:-21640171	122	Alt5	Linc_up	83.3	100
AT2G16940		AthEX6042315	chr2:7346108-7346177	70	ES	Linc_up	25.89	44.97
AT5G08680		AthEX6017598	chr5:2822860-2822948	89	ES	Linc_up	83.99	100
AT4G24740	AFC2	AthEX0014915	chr4:12756145-12756193	49	ES	Linc_up	77.14	96.43
AT2G16940		AthEX0004054	chr2:7345968-7345985	18	ES	Linc_up	9.04	31.49
AT2G27350		AthEX0004602	chr2:11701523-11701679	157	ES	Linc_up	72.21	92.07
AT4G32060		AthEX0010098	chr4:15502412-15502446	35	ES	Linc_up	23.42	40.9
AT4G35785		AthEX0010335	chr4:16953854-16953890	37	ES	Linc_up	19.05	40.61
AT1G16020		AthEX0000882	chr1:5499475-5499513	39	ES	Linc_up	3.51	19.57
AT5G25520		AthEX0012093	chr5:8888098-8888248	151	ES	Linc_up	21.05	39.6
AT5G65685		AthEX0013948	chr5:26275686-26275722	37	ES	Linc_up	15.17	34.88
AT2G30600		AthEX0004764	chr2:13039259-13039283	25	ES	Linc_up	31.61	47.54
AT3G28370		AthEX0007319	chr3:10620916-10621085	170	ES	Linc_up	60	84.81
AT3G28970	AAR3	AthEX0014218	chr3:10989359-10989485	127	ES	Linc_up	75	95.96
AT3G61860	RS31	AthEX0030016	chr3:22901376-22901768	393	ES	Linc_up	15	36.64
AT4G34900	XDH2	AthEX0034155	chr4:16630952-16631047	96	ES	Linc_up	78.26	98.29
AT1G73600	NMT3	AthEX0025950	chr1:27670809-27670837	29	ES	Linc_up	1.9	19.8
AT2G02570		AthINT0014347	chr2:699657-700246	590	IR	Linc_up	23.33	55.4
AT4G26860		AthINT0036643	chr4:13504148-13504225	78	IR	Linc_up	7.04	28.12
AT4G32060		AthINT0037786	chr4:15502302-15502511	210	IR	Linc_up	64.38	80.85
AT1G20020	LFNR2	AthINT0083221	chr1:6942956-6943227	272	IR	Linc_up	6.27	24.52
AT5G22640	TIC100	AthINT0108012	chr5:7531718-7531987	270	IR	Linc_up	23.71	45.37
AT4G36690	U2AF65A	AthINT0110015	chr4:17294431-17294703	273	IR	Linc_up	50.7	72.76
AT1G10910		AthINT0002044	chr1:3643583-3643731	149	IR	Linc_up	13.58	57.81
AT1G72500		AthINT0012464	chr1:27295789-27295870	82	IR	Linc_up	0	15.24
AT3G43540		AthINT0027563	chr3:15431018-15431094	77	IR	Linc_up	6.56	22.15
AT4G10470		AthINT0033304	chr4:6477534-6477636	103	IR	Linc_up	18.92	34.25
AT4G30690		AthINT0037396	chr4:14961707-14961810	104	IR	Linc_up	23.41	52.18
AT5G19240		AthINT0043243	chr5:6470291-6470463	173	IR	Linc_up	1.64	16.92
AT5G22620		AthINT0043724	chr5:7518904-7519062	159	IR	Linc_up	5.79	28.22
AT5G40500		AthINT0046345	chr5:16228050-16228119	70	IR	Linc_up	9.52	31.91
AT5G48790		AthINT0048171	chr5:19780330-19780463	134	IR	Linc_up	8.66	25
AT5G59400		AthINT0050280	chr5:23959075-23959167	93	IR	Linc_up	5.41	23.61
AT1G66260	ALY3	AthINT0056309	chr1:24696917-24697661	745	IR	Linc_up	35.66	57.46
AT3G15520	CYP37	AthINT0069743	chr3:5251480-5251669	190	IR	Linc_up	14.61	36.73
AT1G16190	RAD23A	AthINT0097606	chr1:5543333-5543605	273	IR	Linc_up	3.03	21.95
AT4G11110	SPA2	AthINT0104581	chr4:6774124-6774498	375	IR	Linc_up	3.7	29.86
AT3G46590	TRP2	AthINT0109576	chr3:17155572-17155638	67	IR	Linc_up	6.49	25.03
AT1G02120	VAD1	AthINT0111504	chr1:397099-397702	604	IR	Linc_up	10.39	32.9
AT5G04360	PU1	AthINT0096664	chr5:1223187-1223475	289	IR	Linc_up	17.21	39.17
AT1G14270		AthINT0002684	chr1:4876469-4876669	201	IR	Linc_up	16.96	39.47
AT1G29840		AthINT0005924	chr1:10446728-10447278	551	IR	Linc_up	2.33	18.18
AT1G35340		AthINT0006836	chr1:12979079-12979263	185	IR	Linc_up	5.49	23.53
AT1G35470		AthINT0006847	chr1:13054096-13054530	435	IR	Linc_up	5.26	22.77
AT1G43860		AthINT0007349	chr1:16623498-16624251	754	IR	Linc_up	0	25.58
AT1G48460		AthINT0007821	chr1:17912114-17912473	360	IR	Linc_up	2.95	22.05
AT1G56050		AthINT0009441	chr1:20965803-20965950	148	IR	Linc_up	2.13	17.21
AT1G64150		AthINT0010804	chr1:23811992-23812227	236	IR	Linc_up	0	20
AT1G65540		AthINT0011075	chr1:24364270-24364430	161	IR	Linc_up	6.25	30.91
AT1G78915		AthINT0013694	chr1:29668671-29668889	219	IR	Linc_up	0	18.16
AT2G17220		AthINT0015696	chr2:7489379-7489692	314	IR	Linc_up	0	17.33
AT2G27090		AthINT0017522	chr2:11570354-11571672	1319	IR	Linc_up	0	19.23
AT2G43320		AthINT0020664	chr2:17999202-17999659	458	IR	Linc_up	0	15.56
AT2G46100		AthINT0021117	chr2:18953687-18953753	67	IR	Linc_up	4.35	20.55
AT3G07670		AthINT0022920	chr3:2453793-2453895	103	IR	Linc_up	6.25	25.64
AT3G13740		AthINT0024045	chr3:4505080-4505243	164	IR	Linc_up	14.29	33.33
AT3G15760		AthINT0024437	chr3:5337897-5337974	78	IR	Linc_up	2.13	23.33
AT3G26920		AthINT0026318	chr3:9920764-9920974	211	IR	Linc_up	8.57	27.27
AT3G27325		AthINT0026416	chr3:10098220-10098502	283	IR	Linc_up	6.17	21.59
AT3G43590		AthINT0027578	chr3:15510884-15511137	254	IR	Linc_up	15.79	33.96
AT3G47510		AthINT0028314	chr3:17511258-17511345	88	IR	Linc_up	5.88	21.31
AT3G52240		AthINT0029324	chr3:19375483-19375558	76	IR	Linc_up	0	16.92
AT3G56720		AthINT0030090	chr3:21012295-21012377	83	IR	Linc_up	3.03	26.15
AT3G61700		AthINT0031137	chr3:22835569-22836284	716	IR	Linc_up	19.05	34.78
AT3G63510		AthINT0031478	chr3:23450906-23450987	82	IR	Linc_up	9.09	30.89
AT4G25170		AthINT0036367	chr4:12910150-12910412	263	IR	Linc_up	5.33	25.35
AT4G25170		AthINT0036368	chr4:12910458-12910596	139	IR	Linc_up	7.79	23.74
AT4G25170		AthINT0036369	chr4:12910841-12910929	89	IR	Linc_up	14.89	50.82
AT4G29590		AthINT0037173	chr4:14512814-14512918	105	IR	Linc_up	1.54	18.75
AT4G31390		AthINT0037644	chr4:15234567-15234650	84	IR	Linc_up	3.61	29.63
AT4G33760		AthINT0038162	chr4:16192579-16192903	325	IR	Linc_up	9.68	29.41
AT4G33980		AthINT0038233	chr4:16284089-16284790	702	IR	Linc_up	20	36.99
AT5G06350		AthINT0040456	chr5:1943062-1943219	158	IR	Linc_up	2.86	18.92
AT5G13240		AthINT0041844	chr5:4225343-4225433	91	IR	Linc_up	2.79	21.55
AT5G23890		AthINT0044005	chr5:8061231-8061510	280	IR	Linc_up	3.03	18.18
AT5G41140		AthINT0046488	chr5:16469467-16469618	152	IR	Linc_up	0	17.08
AT5G42620		AthINT0046863	chr5:17069390-17069472	83	IR	Linc_up	0	16.64
AT5G45170		AthINT0047374	chr5:18272164-18272547	384	IR	Linc_up	3.23	19.23
AT5G48730		AthINT0048146	chr5:19764181-19764421	241	IR	Linc_up	0	21.74
AT5G53330		AthINT0049120	chr5:21639574-21639655	82	IR	Linc_up	0	18.99
AT5G61810		AthINT0050772	chr5:24833038-24833341	304	IR	Linc_up	2.33	17.95
AT5G66930		AthINT0051765	chr5:26727069-26727167	99	IR	Linc_up	0	16
AT5G06290	2-Cys Prx B	AthINT0051864	chr5:1920451-1920624	174	IR	Linc_up	5.45	23.29
AT1G27770	ACA1	AthINT0053402	chr1:9675364-9675833	470	IR	Linc_up	3.23	18.39
AT4G24740	AFC2	AthINT0054364	chr4:12756194-12756302	109	IR	Linc_up	16.67	35.88
AT1G08680	AGD14	AthINT0054490	chr1:2767032-2767611	580	IR	Linc_up	0	16.28
AT5G14060	AK2	AthINT0055448	chr5:4538466-4538547	82	IR	Linc_up	5.91	21.3
AT1G59750	ARF1	AthINT0057653	chr1:21979620-21980383	764	IR	Linc_up	16.62	32.84
AT5G37020	ARF8	AthINT0057839	chr5:14630388-14630476	89	IR	Linc_up	4.55	23.08
AT5G21222	ATC401	AthINT0059070	chr5:7210502-7210697	196	IR	Linc_up	11.11	32.32
AT3G19490	ATNHD1	AthINT0060170	chr3:6756909-6757001	93	IR	Linc_up	0	19.23
AT1G32200	ATS1	AthINT0060531	chr1:11603638-11603790	153	IR	Linc_up	2.68	19.54
AT3G63180	ATTKL	AthINT0060616	chr3:23337647-23337761	115	IR	Linc_up	2.7	22.73
AT4G27820	BGLU9	AthINT0062727	chr4:13860086-13860291	206	IR	Linc_up	12.68	27.87
AT5G57150	BHLH35	AthINT0062923	chr5:23152444-23152522	79	IR	Linc_up	16.92	38.24
AT1G75410	BLH3	AthINT0063244	chr1:28301951-28302402	452	IR	Linc_up	5.56	29.68
AT1G08420	BSL2	AthINT0063648	chr1:2654378-2654715	338	IR	Linc_up	0	15.15
AT5G04430	BTR1	AthINT0063769	chr5:1251565-1252064	500	IR	Linc_up	24.39	41.54
AT5G36940	CAT3	AthINT0064619	chr5:14590454-14590713	260	IR	Linc_up	7.69	25
AT1G31500	CCR4-4	AthINT0065149	chr1:11274597-11274740	144	IR	Linc_up	0	15.01
AT4G15130	CCT2	AthINT0065214	chr4:8637930-8638027	98	IR	Linc_up	4.48	20
AT2G13370	CHR5	AthINT0066156	chr2:5553564-5553936	373	IR	Linc_up	2.7	18.43
AT5G16180	CRS1	AthINT0068481	chr5:5281111-5281501	391	IR	Linc_up	6.25	27.59
AT5G64860	DPE1	AthINT0071478	chr5:25926945-25927174	230	IR	Linc_up	0	19.97
AT2G38330	DTX44	AthINT0071857	chr2:16066368-16066507	140	IR	Linc_up	5	28.57
AT5G22800	EMB86	AthINT0073383	chr5:7619632-7619876	245	IR	Linc_up	6.71	75.11
AT5G35700	FIM5	AthINT0075149	chr5:13874320-13874541	222	IR	Linc_up	5.66	31.51
AT4G26555	FKBP16-1	AthINT0075268	chr4:13405466-13405843	378	IR	Linc_up	20.96	44.78
AT4G26555	FKBP16-1	AthINT0075272	chr4:13404860-13404951	92	IR	Linc_up	17.66	36.62
AT5G13410	FKBP19	AthINT0075303	chr5:4300998-4301271	274	IR	Linc_up	5.88	26.92
AT5G13410	FKBP19	AthINT0075305	chr5:4300599-4300774	176	IR	Linc_up	0	19.15
AT5G13410	FKBP19	AthINT0075308	chr5:4300081-4300206	126	IR	Linc_up	3.7	20
AT1G03160	FZL	AthINT0076118	chr1:764867-765024	158	IR	Linc_up	1.81	18.51
AT2G20570	GLK1	AthINT0077490	chr2:8856066-8856296	231	IR	Linc_up	4.02	23.19
AT2G20570	GLK1	AthINT0077492	chr2:8856861-8857002	142	IR	Linc_up	6.25	29.63
AT2G20570	GLK1	AthINT0077493	chr2:8857045-8857142	98	IR	Linc_up	4.55	25
AT4G28730	GRXC5	AthINT0078333	chr4:14199446-14199619	174	IR	Linc_up	1.83	21.25
AT5G04130	GYRBM	AthINT0078842	chr5:1123540-1123748	209	IR	Linc_up	3.03	19.35
AT3G24430	HCF101	AthINT0079105	chr3:8869745-8869862	118	IR	Linc_up	2.17	23.64
AT1G31160	HINT 2	AthINT0079550	chr1:11123552-11123721	170	IR	Linc_up	5.66	22.22
AT5G48545	HINT3	AthINT0079553	chr5:19676420-19676492	73	IR	Linc_up	6.42	21.74
AT1G31860	HISN2	AthINT0079634	chr1:11434677-11434770	94	IR	Linc_up	0	18.75
AT1G17140	ICR1	AthINT0080644	chr1:5857761-5857847	87	IR	Linc_up	5.71	22.81
AT1G32540	LOL1	AthINT0083488	chr1:11768755-11769297	543	IR	Linc_up	12.82	33.33
AT1G32540	LOL1	AthINT0083489	chr1:11769408-11769552	145	IR	Linc_up	7.41	25.33
AT1G55325	MED13	AthINT0084907	chr1:20638595-20638841	247	IR	Linc_up	6.25	22.73
AT5G22830	MRS2-11	AthINT0086638	chr5:7630169-7630417	249	IR	Linc_up	2.33	17.6
AT1G10390	NUP98A	AthINT0090162	chr1:3408590-3408696	107	IR	Linc_up	0	21.46
AT1G51110	PAP12	AthINT0091442	chr1:18936470-18936551	82	IR	Linc_up	9.3	29.79
AT5G53450	PAP14	AthINT0091467	chr5:21688942-21689189	248	IR	Linc_up	9.85	34.58
AT5G53450	PAP14	AthINT0091473	chr5:21689632-21689710	79	IR	Linc_up	11.79	30.24
AT3G26080	PAP5	AthINT0091584	chr3:9530245-9530331	87	IR	Linc_up	5.72	25.5
AT1G12680	PEPKR2	AthINT0092650	chr1:4320920-4321515	596	IR	Linc_up	0	16.67
AT1G68890	PHYLLO	AthINT0093758	chr1:25898143-25898724	582	IR	Linc_up	13.63	31.17
AT2G14260	PIP	AthINT0093958	chr2:6041697-6041911	215	IR	Linc_up	2.95	21.49
AT3G16250	PNSB3	AthINT0094863	chr3:5507650-5507746	97	IR	Linc_up	6.1	25.58
AT3G01150	PTB	AthINT0096592	chr3:53959-54128	170	IR	Linc_up	6.98	37.5
AT1G32230	RCD1	AthINT0098130	chr1:11614907-11615231	325	IR	Linc_up	33.03	61.56
AT3G53500	RS2Z32	AthINT0100937	chr3:19835913-19836400	488	IR	Linc_up	30.88	47.58
AT3G09600	RVE8	AthINT0101283	chr3:2946638-2946924	287	IR	Linc_up	34.55	51.35
AT1G58250	SAB	AthINT0101349	chr1:21589912-21590139	228	IR	Linc_up	6.25	21.57
AT2G27100	SE	AthINT0102764	chr2:11573620-11573957	338	IR	Linc_up	3.03	20.55
AT1G11890	SEC22	AthINT0102877	chr1:4010891-4011473	583	IR	Linc_up	1.59	16.81
AT1G51740	SYP81	AthINT0106757	chr1:19190613-19191044	432	IR	Linc_up	3.23	22.73
AT2G41630	TFIIB1	AthINT0107587	chr2:17356519-17356626	108	IR	Linc_up	0	15.48
AT4G00026	TIM21	AthINT0108255	chr4:12960-13171	212	IR	Linc_up	2.15	17.16
AT1G50030	TOR	AthINT0108758	chr1:18532318-18532629	312	IR	Linc_up	0	15.38
AT1G50030	TOR	AthINT0108782	chr1:18525186-18525494	309	IR	Linc_up	8.48	27.51
AT1G50030	TOR	AthINT0108788	chr1:18537607-18537922	316	IR	Linc_up	2.78	24.01
AT3G46590	TRP2	AthINT0109570	chr3:17153723-17153816	94	IR	Linc_up	17.02	37.7
AT2G40930	UBP5	AthINT0110535	chr2:17078739-17079227	489	IR	Linc_up	3.32	18.62
AT3G57410	VLN3	AthINT0112134	chr3:21250846-21250981	136	IR	Linc_up	12.56	34.74
AT3G02870	VTC4	AthINT0112627	chr3:629587-629669	83	IR	Linc_up	2.19	19.11
AT2G21370	XK-1	AthINT0113707	chr2:9138519-9138659	141	IR	Linc_up	21.25	41.6
AT3G23340	ckl10	AthINT0114577	chr3:8351791-8351885	95	IR	Linc_up	11.76	27.87
AT3G54350	emb1967	AthINT0114790	chr3:20122586-20122707	122	IR	Linc_up	0	15.62
AT1G53800		AthINT0009070	chr1:20082696-20082787	92	IR	Linc_up	0	20.75
AT1G64430		AthINT0010842	chr1:23936364-23936694	331	IR	Linc_up	14.71	41.03
AT2G06025		AthINT0014847	chr2:2351549-2351671	123	IR	Linc_up	20.75	38.33
AT2G30170		AthINT0018049	chr2:12881101-12881210	110	IR	Linc_up	7.32	25.33
AT3G06770		AthINT0022709	chr3:2136818-2137027	210	IR	Linc_up	9.74	26.57
AT3G24420		AthINT0025902	chr3:8863544-8864494	951	IR	Linc_up	7.32	22.45
AT3G59780		AthINT0030786	chr3:22088319-22088417	99	IR	Linc_up	5.26	25.49
AT4G31410		AthINT0037649	chr4:15243810-15244129	320	IR	Linc_up	5.26	23.6
AT5G06120		AthINT0040388	chr5:1844804-1845291	488	IR	Linc_up	16.01	33.42
AT5G35170		AthINT0045348	chr5:13421064-13421488	425	IR	Linc_up	40.31	68.98
AT5G58100		AthINT0049939	chr5:23510422-23510556	135	IR	Linc_up	2.16	19.92
AT5G65685		AthINT0051467	chr5:26275515-26275748	234	IR	Linc_up	24.91	48.95
AT1G77490	APXT	AthINT0057434	chr1:29118695-29118797	103	IR	Linc_up	2.1	18.52
AT4G13830	ATJ20	AthINT0059676	chr4:8011971-8012436	466	IR	Linc_up	4.17	20.34
AT5G44090	B''ALPHA	AthINT0061301	chr5:17745236-17745585	350	IR	Linc_up	5.58	23.4
AT5G18100	CSD3	AthINT0068652	chr5:5987315-5987409	95	IR	Linc_up	18.23	33.99
AT4G04350	EMB2369	AthINT0073113	chr4:2129571-2129686	116	IR	Linc_up	26.45	48.06
AT1G03160	FZL	AthINT0076113	chr1:762579-763012	434	IR	Linc_up	13.64	30.43
AT2G41540	GPDHC1	AthINT0078102	chr2:17326607-17326792	186	IR	Linc_up	55.56	74.33
AT3G20810	JMJD5	AthINT0081849	chr3:7277452-7277751	300	IR	Linc_up	11.56	35.58
ATMG00285	NAD2A	AthINT0087645	chrMt:80133-81112	980	IR	Linc_up	29.53	45.38
AT5G25760	PEX4	AthINT0093046	chr5:8967719-8967951	233	IR	Linc_up	18.55	52.14
AT3G56650	PPD6	AthINT0095703	chr3:20985108-20985317	210	IR	Linc_up	7.45	24.03
AT3G61860	RS31	AthINT0100949	chr3:22901256-22902053	798	IR	Linc_up	26.09	44.06
AT2G35510	SRO1	AthINT0105382	chr2:14917968-14918092	125	IR	Linc_up	9.52	34.21
AT5G18680	TULP11	AthINT0109901	chr5:6229243-6229466	224	IR	Linc_up	22.58	38.3
AT1G17370	UBP1B	AthINT0110427	chr1:5954280-5954720	441	IR	Linc_up	3.75	20.27
AT4G30890	UBP24	AthINT0110477	chr4:15038900-15039142	243	IR	Linc_up	50	80.53
