# Supplementary material for: Regulation of alternative splicing by retrograde and light signals converges to control chloroplast proteins
Source: Front Plant Sci. 2023 Feb 10;14:1097127. doi: 10.3389/fpls.2023.1097127 (PMC9950775; doi:10.3389/fpls.2023.1097127)
Supplement: Supplementary Table 5 — List of AS events differentially regulated by light in dark-grown wild-type seedlings. Columns indicate information associated to each AS event including the locus, the vast-tools event identifier, the genomic coordinates, the length in pair bases, the type of event and the percent of inclusion (PSI) in wild-type (WT) seedlings grown in continuous darkness (D) or white light (WL) for 3 days. [file Table_5.xlsx]

## Sheet: Supplemental Table
List of AS events differentially regulated by light in dark-grown wild-type seedlings
LOCUS	GENE	EVENT	COORD	LENGTH	EVENT TYPE	Light regulation	Seedlings_3d_D_WT	Seedlings_3d_WL_WT
AT4G11980	NUDT14	AthALTA0036057-2/2	chr4:-7184093	4	Alt3	Light down	100	54.46
AT4G10070		AthALTA0012636-2/2	chr4:6297495-6297606	38	Alt3	Light down	63.89	22.22
AT1G31280		AthALTA0021307-2/2	chr1:11182404-11183559	3	Alt3	Light down	87.95	51.83			Abbreviations:
AT5G02680		AthALTA0015304-4/4	chr5:607289-607754	108	Alt3	Light down	78.12	48.72			d: days
AT2G33820	BAC1	AthALTA0024008-2/3	chr2:14306963-14307056	7	Alt3	Light down	42.54	14.88			WL: white light
AT4G25120	SRS2	AthALTA0043018-2/2	chr4:12894278-12894410	5	Alt3	Light down	32.69	6.71			D: darkness
AT4G25290		AthALTA0013813-2/2	chr4:12943607-12943899	28	Alt3	Light down	65	39.92
AT5G42690		AthALTA0018060-3/4	chr5:17117906-17118219	31	Alt3	Light down	53.8	29.03
AT4G27120		AthALTA0013949-2/3	chr4:13603027-13603137	3	Alt3	Light down	51.65	27
AT5G45560	EDR2L	AthALTA0028606-4/4	chr5:18466222-18466312	32	Alt3	Light down	31.34	7.69
AT4G38225		AthALTA0014925-2/2	chr4:17928764-	7	Alt3	Light down	51.61	28.57
AT4G39235		AthALTA0015072-2/4	chr4:18268939-18269212	18	Alt3	Light down	96.63	74.43
AT3G04450		AthALTA0008623-2/3	chr3:1185616-1185676	3	Alt3	Light down	87.5	65.38
AT3G07215		AthALTA0008890-3/3	chr3:2296529-2296625	58	Alt3	Light down	61.66	39.8
AT5G11350	CCR4-6	AthALTA0025535-2/2	chr5:3623577-3623669	5	Alt3	Light down	97.78	76.03
AT5G50565		AthALTA0018709-2/2	chr5:20580856-20580958	4	Alt3	Light down	76.47	55.32
AT2G29620		AthALTA0006880-2/2	chr2:-12663101	35	Alt3	Light down	23.33	2.5
AT2G38570		AthALTA0007534-2/2	chr2:16137614-16137698	10	Alt3	Light down	36.28	15.47
AT5G45030		AthALTA0018233-4/6	chr5:18172943-18173478	180	Alt3	Light down	33.3	12.49
AT1G44125		AthALTA0002927-2/3	chr1:16783004-16783589	392	Alt3	Light down	24	3.45
AT3G43920	DCL3	AthALTA0027835-2/3	chr3:15753772-15753934	62	Alt3	Light down	45.99	25.64
AT3G13180		AthALTA0009341-2/2	chr3:4238414-4238510	10	Alt3	Light down	37.97	17.83
AT4G11610		AthALTA0012717-4/5	chr4:7016523-7016953	102	Alt3	Light down	49.14	29.26
AT3G55330	PPL1	AthALTA0038624-3/4	chr3:20514785-20514854	12	Alt3	Light down	25.48	5.75
AT2G33800	RPS5	AthALTA0040977-2/3	chr2:14300772-14301169	48	Alt3	Light down	75.54	55.89
AT5G13790	AGL15	AthALTA0021231-4/4	chr5:4450249-4450319	22	Alt3	Light down	52.94	33.33
AT4G04350	EMB2369	AthALTA0028853-3/3	chr4:2129664-2129910	23	Alt3	Light down	42.65	23.08
AT1G07615	ATOBGM	AthALTA0023507-2/3	chr1:2343610-2343697	5	Alt3	Light down	25.88	6.49
AT4G36690	U2AF65A	AthALTA0044942-3/3	chr4:17294363-17294603	207	Alt3	Light down	79.34	59.97
AT1G29730		AthALTA0002451-2/2	chr1:-10401064	13	Alt3	Light down	29.75	10.44
AT1G60525		AthALTA0003847-2/3	chr1:22300675-22300999	11	Alt3	Light down	46.57	27.5
AT3G05165		AthALTA0008697-2/2	chr3:1462630-1462786	3	Alt3	Light down	40	21.21
AT3G09830		AthALTA0009087-2/4	chr3:3017164-3017576	68	Alt3	Light down	71.84	53.19
AT1G59560	ZCF61	AthALTA0046747-3/3	chr1:21882239-21882334	12	Alt3	Light down	96	77.49
AT1G26090		AthALTA0002130-2/2	chr1:9021378-9021574	3	Alt3	Light down	30.34	11.93
AT2G33051		AthALTA0007139-2/2	chr2:14023191-14023506	65	Alt3	Light down	75	57.14
AT4G09680	CTC1	AthALTA0027171-2/3	chr4:6117958-6118047	11	Alt3	Light down	78.05	60.19
AT1G16340	KDSA2	AthALTA0032851-2/3	chr1:5588723-5588767	37	Alt3	Light down	99.57	81.91
AT1G25290	RBL10	AthALTA0039687-3/4	chr1:8868322-8868397	8	Alt3	Light down	29.69	12.1
AT1G72990	BGAL17	AthALTA0024316-2/2	chr1:27461459-27461667	13	Alt3	Light down	28.3	10.71
AT2G21660	RBG7	AthALTA0039670-2/15	chr2:9265249-9265502	18	Alt3	Light down	25.57	8.02
AT5G10080		AthALTA0015940-2/3	chr5:3151628-3151916	35	Alt3	Light down	37.04	19.51
AT3G60370	FKBP20-2	AthALTA0029751-2/2	chr3:22315811-22315925	5	Alt3	Light down	33.69	16.19
AT2G22530		AthALTA0006319-3/3	chr2:9576015-9576083	38	Alt3	Light down	49.29	31.82
AT5G67570	DG1	AthALTA0027983-2/3	chr5:26953480-26953671	12	Alt3	Light down	57.06	39.61
AT5G17450	HIPP21	AthALTA0031692-2/2	chr5:5755806-5755881	4	Alt3	Light down	87.85	70.42
AT1G48310	CHR18	AthALTA0025901-2/3	chr1:17851617-17851772	4	Alt3	Light down	94.01	76.74
AT3G60310		AthALTA0011873-2/2	chr3:22288647-22288887	37	Alt3	Light down	72.53	55.56
AT3G14880		AthALTA0009475-3/3	chr3:5007362-	21	Alt3	Light down	58.82	42.11
AT4G24090		AthALTA0013701-3/4	chr4:12513585-12513864	11	Alt3	Light down	31.44	14.89
AT4G14145		AthALTA0012928-3/4	chr4:8152660-8152791	9	Alt3	Light down	27.92	11.45
AT1G73350		AthALTA0004847-2/2	chr1:27576431-27576519	40	Alt3	Light down	63.3	46.9
AT4G30580	LPAT1	AthALTA0033470-3/3	chr4:14932994-14933405	129	Alt3	Light down	37.73	21.45
AT1G12260	NAC007	AthALTA0035115-2/2	chr1:4164327-4164516	4	Alt3	Light down	85.71	69.44
AT1G14140	PUMP3	AthALTA0039160-2/2	chr1:-4838669	8	Alt3	Light down	68.54	52.3
AT2G31900	XI-F	AthALTA0046491-2/3	chr2:13562638-13562796	3	Alt3	Light down	73.98	57.85
AT5G22110	ATDPB2	AthALTA0023077-2/2	chr5:7332089-7332224	5	Alt3	Light down	36.84	20.83
AT5G58790		AthALTA0019371-4/4	chr5:23745448-23745636	31	Alt3	Light down	45.13	29.17
AT1G50970		AthALTA0003274-5/5	chr1:18896477-18896628	95	Alt3	Light down	87.2	71.25
AT1G50000		AthALTA0003192-2/3	chr1:18516273-18516410	18	Alt3	Light down	45.35	29.51
AT2G27760	IPT2	AthALTA0032429-2/2	chr2:11826410-11826807	5	Alt3	Light down	42.35	26.53
AT3G28030	UVH3	AthALTA0045572-2/2	chr3:10426231-10426308	4	Alt3	Light down	79.59	63.83
AT1G18773		AthALTA0001614-2/3	chr1:6475381-	232	Alt3	Light down	83.23	67.52
AT5G08270		AthALTA0015779-2/2	chr5:2662699-	5	Alt3	Light down	40.54	25
AT3G20960	CYP705A33	AthALTA0027528-2/3	chr3:7346367-	3	Alt3	Light down	99.19	83.66
AT3G24560	RSY3	AthALTA0041121-2/3	chr3:8964636-8964812	20	Alt3	Light down	88.05	72.57
AT5G28340		AthALTA0017495-2/3	chr5:10314850-10314926	3	Alt3	Light down	43.48	28
AT1G28490	SYP61	AthALTA0043515-3/3	chr1:10016865-10016982	8	Alt3	Light down	58.79	43.32
AT3G02500		AthALTA0008465-2/3	chr3:520435-520592	44	Alt3	Light down	84.38	68.97
AT5G41620		AthALTA0017933-2/3	chr5:16647197-16647302	4	Alt3	Light down	94.44	79.07
AT4G35030		AthALTA0014680-2/3	chr4:16677205-16677424	54	Alt3	Light down	27.45	12.26
AT2G14620	XTH10	AthALTA0046636-2/2	chr2:6245165-6245265	23	Alt3	Light down	86.15	70.97
AT3G51830	SAC8	AthALTA0041309-2/4	chr3:19223151-19223236	6	Alt3	Light down	36.58	21.5
AT3G50790		AthALTA0011075-2/3	chr3:18881076-18881180	3	Alt3	Light down	22.16	7.14
AT5G16140	CRS2B	AthALTA0026949-2/2	chr5:5271011-5271083	5	Alt3	Light down	23.13	8.11
AT1G80380	GLYK	AthALTD0017792-2/4	chr1:-30217632	57	Alt5	Light down	48.2	7.18
AT3G21300		AthALTD0005630-2/2	chr3:7495100-7495218	9	Alt5	Light down	33.33	2.44
AT4G22120	CSC1	AthALTD0015517-2/2	chr4:11719691-	19	Alt5	Light down	85.71	55.88
AT3G10270	GYRB1	AthALTD0018061-3/3	chr3:3176889-3177164	165	Alt5	Light down	28.69	2.84
AT4G06701		AthALTD0007085-2/2	chr4:3940248-3940331	3	Alt5	Light down	66.85	41.67
AT4G27120		AthALTD0007905-4/4	chr4:13603225-13603330	22	Alt5	Light down	50.88	26.85
AT5G24000		AthALTD0009772-2/2	chr5:8111782-8111945	53	Alt5	Light down	67.15	43.79
AT4G33520	PAA1	AthALTD0021101-2/2	chr4:16121983-16122242	32	Alt5	Light down	57.29	34.12
AT5G17670		AthALTD0009469-3/3	chr5:5821881-5821969	17	Alt5	Light down	58.66	35.54
AT4G33470	HDA14	AthALTD0018148-2/3	chr4:16103877-16103953	20	Alt5	Light down	59.59	37.83
AT3G58430		AthALTD0006599-2/2	chr3:21615609-21615970	207	Alt5	Light down	21.74	0
AT2G21660	RBG7	AthALTD0022928-3/13	chr2:9265740-9265790	19	Alt5	Light down	47.24	25.85
AT1G23360	MENG	AthALTD0019730-3/3	chr1:8296242-8296342	33	Alt5	Light down	63.37	42.64
AT1G08400	MAG2L	AthALTD0019457-2/3	chr1:2645378-2645452	11	Alt5	Light down	86.05	65.52
AT1G01220	FKGP	AthALTD0017112-2/2	chr1:91743-92089	19	Alt5	Light down	37.76	17.24
AT2G38330	DTX44	AthALTD0016270-3/3	chr2:16065830-16065943	17	Alt5	Light down	80.56	60.14
AT1G55000		AthALTD0002090-3/4	chr1:20515783-20516178	111	Alt5	Light down	50.91	30.61
AT1G54310		AthALTD0002057-3/3	chr1:20274313-20274561	26	Alt5	Light down	55.7	35.48
AT3G13800		AthALTD0005340-2/2	chr3:4540058-4540130	17	Alt5	Light down	30.77	11.36
AT1G45248		AthALTD0001747-2/2	chr1:17164123-17164250	74	Alt5	Light down	22.95	3.7
AT1G26090		AthALTD0001258-2/2	chr1:9021211-9021289	4	Alt5	Light down	41.57	22.94
AT5G04110	GYRB3	AthALTD0018062-2/4	chr5:1114800-	5	Alt5	Light down	62.46	43.84
AT3G62910	APG3	AthALTD0012682-2/2	chr3:23259233-23259282	4	Alt5	Light down	39.61	21.18
AT5G46420		AthALTD0010469-2/2	chr5:18831246-18831298	5	Alt5	Light down	27.63	9.25
AT2G43465		AthALTD0004473-4/4	chr2:18049303-	50	Alt5	Light down	41.94	24.24
AT2G44090		AthALTD0004497-2/2	chr2:18241239-	42	Alt5	Light down	81.12	63.48
AT3G56830		AthALTD0006533-3/3	chr3:21044073-	123	Alt5	Light down	22.09	4.55
AT1G27520	MNS5	AthALTD0019895-2/2	chr1:9560534-9560620	23	Alt5	Light down	46.85	29.33
AT1G15300		AthALTD0000753-5/5	chr1:5268340-	107	Alt5	Light down	53.69	36.28
AT3G62830	UXS2	AthALTD0026581-2/2	chr3:-23232431	31	Alt5	Light down	72.06	54.76
AT4G35300	MSSP2	AthALTD0020101-4/5	chr4:16799290-16799300	166	Alt5	Light down	17.24	0
AT1G50300	TAF15	AthALTD0025358-2/2	chr1:18631101-18631447	18	Alt5	Light down	46.89	29.8
AT5G35330	MBD2	AthALTD0019543-3/3	chr5:13525621-	21	Alt5	Light down	47.49	30.92
AT4G26965		AthALTD0007889-2/2	chr4:-13539832	4	Alt5	Light down	34.34	17.88
AT1G74440		AthALTD0002835-2/2	chr1:27976954-27977203	37	Alt5	Light down	18.18	1.83
AT1G02120	VAD1	AthALTD0026609-2/3	chr1:396200-396217	4	Alt5	Light down	99.27	83
AT2G32295		AthALTD0004003-3/3	chr2:13720451-13720513	26	Alt5	Light down	51.79	35.85
AT5G04360	PU1	AthALTD0022602-2/3	chr5:1223037-1223247	61	Alt5	Light down	18.6	2.86
AT1G16340	KDSA2	AthALTD0018938-2/3	chr1:5588882-5588940	3	Alt5	Light down	96.6	80.9
AT5G26980	SYP41	AthALTD0025289-7/7	chr5:9488446-9488827	361	Alt5	Light down	83.44	68.09
AT1G78690		AthALTD0003013-2/5	chr1:29597138-29597190	17	Alt5	Light down	32.02	16.92
AT1G59560	ZCF61	AthEX6010953	chr1:21882034-21882158	125	ES	Light down	100	80.45
AT2G27350		AthEX0004600	chr2:11702450-11702516	67	ES	Light down	81.55	64.82
AT1G59560	ZCF61	AthEX0034435	chr1:21881907-21881950	44	ES	Light down	98.91	82.76
AT5G27300		AthEX0012162	chr5:9622536-9622581	46	ES	Light down	65.83	50.57
AT4G39235		AthEX0010550	chr4:18268508-18268678	171	ES	Light down	97.72	81.35
AT5G14610	RH46	AthEX0029261	chr5:4712622-4712725	104	ES	Light down	56.29	34.41
AT5G34871		AthEX0012270	chr5:13086096-13086183	88	ES	Light down	33.19	13.22
AT4G08460		AthEX0008806	chr4:5378698-5378808	111	ES	Light down	54.25	35.41
AT3G02300		AthEX0005863	chr3:462874-462954	81	ES	Light down	65.09	46.48
AT4G04190		AthEX0008713	chr4:2025180-2025287	108	ES	Light down	80.72	63.64
AT5G65685		AthEX0013948	chr5:26275686-26275722	37	ES	Light down	27.16	11.65
AT1G11270		AthEX0000620	chr1:3785697-3785848	152	ES	Light down	63.04	47.54
AT5G45760		AthINT0047491	chr5:18562036-18562131	96	IR	Light down	56.86	16.67
AT3G25740	MAP1C	AthINT0084312	chr3:9398662-9398782	121	IR	Light down	48.48	9.76
AT1G34340		AthINT0006713	chr1:12531361-12531433	73	IR	Light down	58.62	29.63
AT3G28070		AthINT0026573	chr3:10448170-10448281	112	IR	Light down	42.55	15.03
AT2G32415		AthINT0018521	chr2:13763782-13763907	126	IR	Light down	80.18	54.84
AT2G24650	REM13	AthINT0098389	chr2:10487116-10487180	65	IR	Light down	36.59	13.64
AT1G66730	AtLIG6	AthINT0061126	chr1:24890135-24890351	217	IR	Light down	34.48	12.73
AT5G45560	EDR2L	AthINT0072512	chr5:18466145-18466246	102	IR	Light down	28.12	7.69
AT1G06645		AthINT0001166	chr1:2034753-2034823	71	IR	Light down	70.91	50.77
AT4G28790	BHLH23	AthINT0062908	chr4:14219715-14219924	210	IR	Light down	57.71	37.78
AT1G08125		AthINT0001493	chr1:2541863-2542012	150	IR	Light down	19.83	0
AT3G09830		AthINT0023289	chr3:3016805-3017142	338	IR	Light down	31.15	12
AT4G36690	U2AF65A	AthINT0110015	chr4:17294431-17294703	273	IR	Light down	54.37	36.03
AT2G27350		AthINT0017554	chr2:11702707-11704056	1350	IR	Light down	36.81	18.56
AT2G01450	MPK17	AthINT0086388	chr2:200793-200947	155	IR	Light down	50.09	31.88
AT1G73650		AthINT0012755	chr1:27688454-27688560	107	IR	Light down	91.56	73.63
AT4G16160	OEP162	AthINT0090272	chr4:9157811-9157930	120	IR	Light down	20	2.13
AT3G51340		AthINT0029142	chr3:19058341-19058466	126	IR	Light down	31.99	14.58
AT5G06280		AthINT0040449	chr5:1918102-1918367	266	IR	Light down	37.78	20.45
AT1G68080		AthINT0011679	chr1:25518108-25518200	93	IR	Light down	37.25	20
AT5G66610	DAR7	AthINT0070525	chr5:26586103-26586216	114	IR	Light down	24.17	7.04
AT1G54160	NFYA5	AthINT0088420	chr1:20217875-20217988	114	IR	Light down	22.73	5.66
AT5G04360	PU1	AthINT0096664	chr5:1223187-1223475	289	IR	Light down	26.8	10.07
AT3G15350		AthINT0024302	chr3:5166342-5166445	104	IR	Light down	86.26	69.84
AT4G09012		AthINT0033010	chr4:5781107-5782041	935	IR	Light down	23.81	7.69
AT1G04950	TAF6	AthINT0107089	chr1:1407206-1407313	108	IR	Light down	69.52	53.89
AT3G10160	FPGS2	AthINT0075614	chr3:3140825-3140917	93	IR	Light down	27.08	11.6
AT3G25740	MAP1C	AthINT0084314	chr3:9398976-9399046	71	IR	Light down	22.45	7.02
AT3G25740	MAP1C	AthINT0084313	chr3:9398825-9398903	79	IR	Light down	15.38	0
AT3G25740	MAP1C	AthINT0084315	chr3:9399127-9399193	67	IR	Light down	21.37	6.29
AT1G33415		AthALTA0002700-2/2	chr1:12119473-12119599	48	Alt3	Light up	56.1	71.43
AT1G73210		AthALTA0004835-2/2	chr1:27529545-27529634	6	Alt3	Light up	49.45	64.81
AT5G65070	MAF4	AthALTA0033746-2/2	chr5:25995425-25995466	4	Alt3	Light up	71.95	87.37
AT1G28490	SYP61	AthALTA0043515-2/3	chr1:10016869-10016982	4	Alt3	Light up	41.21	56.68
AT2G36810	SGR6	AthALTA0042159-2/2	chr2:15437776-15437871	8	Alt3	Light up	64.61	80.17
AT5G14850		AthALTA0016374-2/3	chr5:4802792-4803008	26	Alt3	Light up	55.13	70.76
AT3G08980		AthALTA0009035-2/2	chr3:2741223-2741432	4	Alt3	Light up	72.73	88.37
AT5G42900	COR27	AthALTA0026524-2/2	chr5:17198503-17198609	3	Alt3	Light up	67.31	83.12
AT2G47250		AthALTA0008223-3/9	chr2:19400691-19400816	27	Alt3	Light up	46.37	62.19
AT1G50000		AthALTA0003192-3/3	chr1:18516273-18516415	23	Alt3	Light up	54.65	70.49
AT4G14145		AthALTA0012928-2/4	chr4:8152660-8152786	4	Alt3	Light up	71.85	87.69
AT3G49370	CRK6	AthALTA0026906-3/3	chr3:18306107-18306403	24	Alt3	Light up	84.12	100
AT3G50790		AthALTA0011075-3/3	chr3:18881076-18881202	25	Alt3	Light up	76.92	92.86
AT3G04490		AthALTA0008635-2/2	chr3:1203945-1204056	11	Alt3	Light up	70.31	86.48
AT5G36002		AthALTA0017611-3/5	chr5:14141898-14141944	17	Alt3	Light up	0	16.26
AT4G30580	LPAT1	AthALTA0033470-2/3	chr4:14932994-14933400	124	Alt3	Light up	62.27	78.55
AT3G11470		AthALTA0009181-2/2	chr3:3611340-3611407	5	Alt3	Light up	42.15	58.45
AT1G69523		AthALTA0004540-2/2	chr1:26130331-26130549	7	Alt3	Light up	74.19	90.56
AT4G21534	SPHK2	AthALTA0042652-2/3	chr4:11457222-11457297	3	Alt3	Light up	14.7	31.1
AT4G24090		AthALTA0013701-4/4	chr4:12513578-12513864	18	Alt3	Light up	68.4	84.88
AT5G67570	DG1	AthALTA0027983-3/3	chr5:26953471-26953671	21	Alt3	Light up	41.72	58.44
AT3G02500		AthALTA0008465-3/3	chr3:520432-520592	47	Alt3	Light up	12.5	29.31
AT4G21720		AthALTA0013571-2/5	chr4:11543796-11543899	6	Alt3	Light up	66.67	83.61
AT3G51830	SAC8	AthALTA0041309-3/4	chr3:19223137-19223236	20	Alt3	Light up	59.38	76.38
AT1G48310	CHR18	AthALTA0025901-3/3	chr1:17851617-17851775	7	Alt3	Light up	5.99	23.26
AT3G28070		AthALTA0010466-2/2	chr3:10449265-10449397	71	Alt3	Light up	59.8	77.09
AT1G11592		AthALTA0000960-2/2	chr1:3895802-3895848	3	Alt3	Light up	36.51	53.85
AT4G30720		AthALTA0014238-2/2	chr4:14974296-14974367	10	Alt3	Light up	48.47	65.91
AT4G21770		AthALTA0013572-2/2	chr4:11565580-11565834	11	Alt3	Light up	71.79	89.29
AT3G57470		AthALTA0011607-2/2	chr3:21271360-21271421	14	Alt3	Light up	74.8	92.31
AT4G06701		AthALTA0012509-2/3	chr4:3939858-3939923	3	Alt3	Light up	63.68	81.19
AT1G01740		AthALTA0000058-2/2	chr1:272445-272555	24	Alt3	Light up	49.09	66.67
AT1G16650		AthALTA0001379-3/3	chr1:5689612-5689848	59	Alt3	Light up	20.51	38.1
AT5G17460		AthALTA0016599-2/2	chr5:-5757464	14	Alt3	Light up	30.3	48
AT3G04485		AthALTA0008633-2/2	chr3:1199567-	111	Alt3	Light up	22.58	40.48
AT1G10865		AthALTA0000899-2/3	chr1:-3614830	4	Alt3	Light up	18.84	36.77
AT5G01595		AthALTA0015205-3/3	chr5:229263-230013	55	Alt3	Light up	62.01	80
AT1G51520		AthALTA0003301-2/2	chr1:19108236-19108342	3	Alt3	Light up	64	82.05
AT3G55080		AthALTA0011451-2/2	chr3:20413138-20413218	13	Alt3	Light up	60.71	78.81
AT4G24460	CLT2	AthALTA0026309-2/3	chr4:12644151-12644250	14	Alt3	Light up	69.74	87.85
AT3G02280	ATR3	AthALTA0023582-2/2	chr3:453589-453786	20	Alt3	Light up	73.57	91.88
AT4G11850	PLDGAMMA1	AthALTA0038069-2/2	chr4:7131300-7131491	4	Alt3	Light up	18.36	36.77
AT1G59560	ZCF61	AthALTA0046747-2/3	chr1:21882243-21882334	8	Alt3	Light up	4	22.51
AT1G79820	SGB1	AthALTA0042116-2/3	chr1:30023063-30023151	4	Alt3	Light up	81.38	100
AT3G17609	HYH	AthALTA0032086-8/9	chr3:6024108-6024294	70	Alt3	Light up	45.25	63.87
AT5G04810	PPR4	AthALTA0038656-3/3	chr5:1391610-1391696	8	Alt3	Light up	59.29	77.99
AT4G36690	U2AF65A	AthALTA0044942-2/3	chr4:17294363-17294430	34	Alt3	Light up	20.66	39.66
AT1G60525		AthALTA0003847-3/3	chr1:22300675-22301012	24	Alt3	Light up	53.43	72.5
AT5G43910		AthALTA0018143-5/5	chr5:17667861-17667987	31	Alt3	Light up	62.3	81.54
AT1G31720		AthALTA0002610-2/5	chr1:11356402-11356592	43	Alt3	Light up	71.61	91.02
AT3G07525	ATG10	AthALTA0023124-2/2	chr3:2400087-2400140	3	Alt3	Light up	26.19	45.73
AT5G13790	AGL15	AthALTA0021231-3/4	chr5:4450249-4450310	13	Alt3	Light up	47.06	66.67
AT1G18090		AthALTA0001529-3/3	chr1:6225866-6226015	34	Alt3	Light up	61.54	81.25
AT1G31410		AthALTA0002581-2/3	chr1:11248222-11248356	14	Alt3	Light up	64.17	83.89
AT3G55330	PPL1	AthALTA0038624-4/4	chr3:20514785-20514863	21	Alt3	Light up	74.52	94.25
AT1G66730	AtLIG6	AthALTA0023887-3/3	chr1:24888399-24888501	11	Alt3	Light up	36.51	56.25
AT5G38140	NFYC10	AthALTA0035536-2/4	chr5:15221915-15222010	14	Alt3	Light up	0	20
AT2G40420		AthALTA0007726-2/2	chr2:16877997-16878203	4	Alt3	Light up	79.97	100
AT4G33760		AthALTA0014580-2/2	chr4:16191671-16191762	4	Alt3	Light up	76.13	96.43
AT3G50210		AthALTA0011013-2/4	chr3:18616196-18616275	13	Alt3	Light up	46.19	66.53
AT3G43920	DCL3	AthALTA0027835-3/3	chr3:15753769-15753934	65	Alt3	Light up	54.01	74.36
AT2G21660	RBG7	AthALTA0039670-14/15	chr2:9265249-9265664	180	Alt3	Light up	8.81	29.39
AT4G11610		AthALTA0012717-5/5	chr4:7016523-7016965	114	Alt3	Light up	48.63	69.49
AT4G17910		AthALTA0013324-3/3	chr4:9953122-9953194	19	Alt3	Light up	56.1	77.5
AT1G68080		AthALTA0004439-2/2	chr1:25518201-25518296	60	Alt3	Light up	50.49	72.05
AT5G02680		AthALTA0015304-3/4	chr5:607387-607754	10	Alt3	Light up	14.06	35.9
AT2G22530		AthALTA0006319-2/3	chr2:9576015-9576067	22	Alt3	Light up	46.21	68.18
AT4G39235		AthALTA0015072-4/4	chr4:18268710-18269212	247	Alt3	Light up	3.37	25.57
AT2G31580	THG1	AthALTA0043996-2/3	chr2:13442311-13442442	71	Alt3	Light up	29.49	51.95
AT1G67420		AthALTA0004373-2/3	chr1:25257587-25257768	16	Alt3	Light up	3.03	25.81
AT4G27120		AthALTA0013949-3/3	chr4:13603027-13603141	7	Alt3	Light up	48.19	73
AT5G45030		AthALTA0018233-6/6	chr5:18172932-18173478	191	Alt3	Light up	59.59	84.94
AT5G42690		AthALTA0018060-4/4	chr5:17117906-17118222	34	Alt3	Light up	45.31	70.97
AT3G09830		AthALTA0009087-3/4	chr3:3017143-3017576	89	Alt3	Light up	20.39	46.81
AT3G02500		AthALTA0008464-3/3	chr3:519624-519668	34	Alt3	Light up	73.28	100
AT5G45560	EDR2L	AthALTA0028606-2/4	chr5:18466247-18466312	7	Alt3	Light up	65.54	92.31
AT5G38360		AthALTA0017709-4/5	chr5:15332858-15332990	123	Alt3	Light up	60.36	87.16
AT2G33820	BAC1	AthALTA0024008-3/3	chr2:14306963-14307061	12	Alt3	Light up	56.91	84.3
AT1G20550		AthALTA0001767-2/2	chr1:7116414-7116698	4	Alt3	Light up	70.34	100
AT5G45760		AthALTA0018286-3/3	chr5:18561817-18561876	40	Alt3	Light up	62.99	96.88
AT1G34065	SAMC2	AthALTA0041374-2/2	chr1:12399724-12399777	7	Alt3	Light up	46.67	82.14
AT5G60210	ICR3	AthALTD0018559-2/5	chr5:24245870-	5	Alt5	Light up	74.66	89.77
AT4G04350	EMB2369	AthALTD0016556-2/2	chr4:2129264-2129383	14	Alt5	Light up	74.83	90
AT5G64460		AthALTD0011320-2/3	chr5:25775478-	5	Alt5	Light up	64.86	80.15
AT1G26260	BHLH76	AthALTD0014143-2/3	chr1:-9087046	149	Alt5	Light up	52.5	67.86
AT3G61810		AthALTD0006760-2/2	chr3:22877359-22877412	3	Alt5	Light up	84.62	100
AT1G07640	DOF1.1	AthALTD0016153-3/3	chr1:2355796-	190	Alt5	Light up	44.35	60
AT2G40770		AthALTD0004365-3/3	chr2:17017828-17017988	63	Alt5	Light up	81.52	97.37
AT5G48120		AthALTD0010566-2/2	chr5:19514244-19514321	4	Alt5	Light up	84.07	100
AT2G32295		AthALTD0004003-2/3	chr2:13720451-13720511	24	Alt5	Light up	48.21	64.15
AT5G07630		AthALTD0008926-2/3	chr5:2413119-2413193	11	Alt5	Light up	63.1	79.12
AT1G02120	VAD1	AthALTD0026609-3/3	chr1:396200-396222	9	Alt5	Light up	0.73	17
AT1G09060		AthALTD0000431-2/2	chr1:2923973-2924105	3	Alt5	Light up	83.66	100
AT5G19840		AthALTD0009610-2/2	chr5:6706960-6707076	4	Alt5	Light up	74.4	91.07
AT4G02485		AthALTD0006993-2/2	chr4:1093451-1093609	5	Alt5	Light up	38.55	55.24
AT1G61240		AthALTD0002262-2/3	chr1:22582082-22582128	14	Alt5	Light up	65.55	82.37
AT3G26612		AthALTD0005825-3/3	chr3:9782769-9783059	86	Alt5	Light up	58.97	75.86
AT4G14145		AthALTD0007343-2/2	chr4:8152892-8153118	4	Alt5	Light up	80.35	97.49
AT1G16340	KDSA2	AthALTD0018938-3/3	chr1:5588878-5588940	7	Alt5	Light up	1.28	19.1
AT3G27000	ARP2	AthALTD0012979-2/2	chr3:9954750-9954850	22	Alt5	Light up	28.46	46.67
AT5G43990	SUVR2	AthALTD0025194-2/2	chr5:17699084-17699345	60	Alt5	Light up	53.49	72.09
AT1G15300		AthALTD0000753-4/5	chr1:5268441-	6	Alt5	Light up	44.81	63.72
AT3G21380	JAL36	AthALTD0018839-2/3	chr3:-7528237	4	Alt5	Light up	13.33	32.53
AT1G64150		AthALTD0002380-2/2	chr1:23811764-23811991	11	Alt5	Light up	70.19	90.34
AT1G55000		AthALTD0002090-4/4	chr1:20515783-20516205	138	Alt5	Light up	49.09	69.39
AT1G78690		AthALTD0003013-3/5	chr1:29597138-29597210	37	Alt5	Light up	53.37	73.85
AT1G03290		AthALTD0000107-2/2	chr1:-807631	121	Alt5	Light up	22.56	43.25
AT1G23360	MENG	AthALTD0019730-2/3	chr1:8296254-8296342	21	Alt5	Light up	36.21	56.98
AT4G28040		AthALTD0007958-2/2	chr4:-13940716	114	Alt5	Light up	41.94	63.2
AT1G51830		AthALTD0001941-3/3	chr1:19244775-19244846	61	Alt5	Light up	77.92	100
AT3G20080	CYP705A15	AthALTD0015782-2/2	chr3:-7008460	69	Alt5	Light up	41.86	64.86
AT3G56830		AthALTD0006533-2/3	chr3:21044098-	98	Alt5	Light up	72.09	95.45
AT4G27120		AthALTD0007905-3/4	chr4:13603229-13603330	18	Alt5	Light up	49.12	73.15
AT3G45750		AthALTD0006059-2/2	chr3:16797048-16797236	103	Alt5	Light up	29.39	53.57
AT2G36000		AthALTD0004129-2/3	chr2:-15118220	104	Alt5	Light up	38.92	64.11
AT5G17670		AthALTD0009469-2/3	chr5:5821881-5821965	13	Alt5	Light up	23.83	50.89
AT5G27970		AthALTD0009969-4/5	chr5:10013258-10013441	36	Alt5	Light up	27.04	54.6
AT1G65620	LBD6	AthALTD0019158-2/3	chr1:24398925-24399314	354	Alt5	Light up	63.19	90.86
AT4G11970		AthALTD0007243-2/2	chr4:7182946-7183006	4	Alt5	Light up	50	79.41
AT4G11980	NUDT14	AthALTD0020819-2/2	chr4:7184250-7184352	4	Alt5	Light up	0	45.79
AT3G04485		AthEX0006000	chr3:1199379-1199456	78	ES	Light up	41.91	66.67
AT1G09932		AthEX0000518	chr1:3231737-3231811	75	ES	Light up	81.48	100
AT4G18470	SNI1	AthEX0031086	chr4:10194663-10194732	70	ES	Light up	84.81	100
AT5G05550		AthEX0010842	chr5:1639454-1639551	98	ES	Light up	42.34	57.76
AT4G00560		AthEX0008490	chr4:241338-241359	22	ES	Light up	58.12	73.83
AT1G10095		AthEX0000542	chr1:3299365-3299450	86	ES	Light up	46.92	62.95
AT5G48880	KAT5	AthEX0023782	chr5:19816923-19817029	107	ES	Light up	5.45	22.03
AT5G06770		AthEX0010906	chr5:2092106-2092166	61	ES	Light up	37.68	54.69
AT5G54569		AthEX0013336	chr5:22169321-22169382	62	ES	Light up	7.68	24.98
AT2G32610	CSLB1	AthEX0019464	chr2:13838198-13838379	182	ES	Light up	81.31	100
AT4G28680	TYRDC	AthEX0032960	chr4:14157729-14157793	65	ES	Light up	79.3	98.39
AT1G69252		AthEX0003083	chr1:26036798-26037276	479	ES	Light up	55.34	75
AT5G56140		AthEX0013399	chr5:22726610-22726755	146	ES	Light up	57.44	77.7
AT5G06180		AthEX0010872	chr5:1874841-1874906	66	ES	Light up	54.63	75.48
AT1G63770		AthEX0002830	chr1:23664186-23664272	87	ES	Light up	12.01	33.9
AT2G16365		AthEX0004023	chr2:7074513-7074602	90	ES	Light up	9.22	31.27
AT1G18390		AthEX0001047	chr1:6328116-6328219	104	ES	Light up	14.84	37.66
AT1G11730	B3GALT1	AthEX0017106	chr1:3958735-3958798	64	ES	Light up	68.57	91.49
AT4G21550	VAL3	AthEX0033587	chr4:11467698-11467735	38	ES	Light up	76.19	100
AT2G17442		AthEX0004080	chr2:7574826-7574875	50	ES	Light up	51.35	76.23
AT3G04160	SNRNP48	AthINT0104469	chr3:1091550-1091634	85	IR	Light up	15.87	31.34
AT2G41110	CAM2	AthINT0064418	chr2:17140491-17140818	328	IR	Light up	74.19	90.24
AT2G30600		AthINT0018124	chr2:13037285-13037381	97	IR	Light up	10.36	26.94
AT2G05518		AthINT0014779	chr2:2023677-2023779	103	IR	Light up	17.65	34.78
AT3G27610		AthINT0026490	chr3:10227551-10227723	173	IR	Light up	17.66	35.81
AT1G34770		AthINT0006771	chr1:12746554-12746622	69	IR	Light up	6.67	25.42
AT2G17900	ASHR1	AthINT0058463	chr2:7775297-7775385	89	IR	Light up	44.11	62.96
AT3G22460	OASA2	AthINT0090220	chr3:7964099-7964190	92	IR	Light up	37.86	57.92
AT1G53090	SPA4	AthINT0104592	chr1:19783571-19783683	113	IR	Light up	39.59	59.83
AT5G47900		AthINT0047938	chr5:19392310-19392393	84	IR	Light up	52.78	74.9
AT1G61430		AthINT0010256	chr1:22664966-22665054	89	IR	Light up	13.53	39.39
